# Supplementary material for: UFL1‐Mediated UFMylation of ENO1 Restrains Aerobic Glycolysis and Colorectal Cancer Progression
Source: Adv Sci (Weinh). 2026 Jul 29:e76875. Online ahead of print. doi: 10.1002/advs.76875 (PMC13418051; doi:10.1002/advs.76875)
Supplement: Supplementary file 2 — Supporting File 2: advs76875‐sup‐0002‐Data.zip. [file ADVS-9999-e76875-s001.zip]

Archive with 4 entries (3 files):
- advs76875-sup-0002-Data/
- advs76875-sup-0002-Data/Data S1 Proteomics Dataset.xlsx.xlsx
- advs76875-sup-0002-Data/Data S2 Raw Microscopy Images.pptx
- advs76875-sup-0002-Data/Data S3 Original scans of blots.docx
