# Supplementary material for: UFL1‐Mediated UFMylation of ENO1 Restrains Aerobic Glycolysis and Colorectal Cancer Progression
Source: Adv Sci (Weinh). 2026 Jul 29:e76875. Online ahead of print. doi: 10.1002/advs.76875 (PMC13418051; doi:10.1002/advs.76875)
Supplement: Supplementary file 2 — Supporting File 2: advs76875‐sup‐0002‐Data.zip. [file ADVS-9999-e76875-s001.zip › advs76875-sup-0002-Data/Data S1 Proteomics Dataset.xlsx.xlsx]

## Sheet: Proteins
Checked	Protein FDR Confidence: Combined	Master	Accession	Description	Exp. q-value: Combined	Sum PEP Score	Coverage [%]	# Peptides	# PSMs	# Unique Peptides	# AAs	MW [kDa]	calc. pI	Score Sequest HT: Sequest HT	# Peptides (by Search Engine): Sequest HT	# Protein Pathway Groups	# Razor Peptides	Abundances (Scaled): F1: Sample	Abundances (Scaled): F2: Sample	Abundances (Scaled): F3: Sample	Found in Sample: F1: Sample	Found in Sample: F2: Sample	Found in Sample: F3: Sample	# Protein Groups	Modifications
FALSE	High	Master Protein	Q13813	Spectrin alpha chain, non-erythrocytic 1 OS=Homo sapiens OX=9606 GN=SPTAN1 PE=1 SV=3	0	569.664	51	113	637	113	2472	284.4	5.35	1448.35	113	0	0	104.7	96.4	98.8	High	High	High	1
FALSE	High	Master Protein	Q01082	Spectrin beta chain, non-erythrocytic 1 OS=Homo sapiens OX=9606 GN=SPTBN1 PE=1 SV=2	0	396.538	46	92	415	85	2364	274.4	5.57	823.98	92	0	7	100.1	99.6	100.3	High	High	High	1
FALSE	High	Master Protein	O43707	Alpha-actinin-4 OS=Homo sapiens OX=9606 GN=ACTN4 PE=1 SV=2	0	374.17	72	60	687	43	911	104.8	5.44	1638.17	60	0	17	101	99	100	High	High	High	1
FALSE	High	Master Protein	P35580	Myosin-10 OS=Homo sapiens OX=9606 GN=MYH10 PE=1 SV=3	0	370.025	42	81	392	62	1976	228.9	5.54	702.14	81	0	16	101.4	98.6	100	High	High	High	1
FALSE	High	Master Protein	P35579	Myosin-9 OS=Homo sapiens OX=9606 GN=MYH9 PE=1 SV=4	0	369.145	44	80	451	61	1960	226.4	5.6	945.06	80	0	5	101.9	98.2	99.9	High	High	High	1
FALSE	High	Master Protein	P12814	Alpha-actinin-1 OS=Homo sapiens OX=9606 GN=ACTN1 PE=1 SV=2	0	248.18	55	44	380	25	892	103	5.41	904.95	44	0	2	100.6	98.3	101.1	High	High	High	1
FALSE	High	Master Protein	P60709	Actin, cytoplasmic 1 OS=Homo sapiens OX=9606 GN=ACTB PE=1 SV=1	0	229.009	77	25	1353	1	375	41.7	5.48	2034.79	25	0	35	96.4	102.4	101.3	High	High	High	1	Met-loss+Acetyl [N-Term]
FALSE	High	Master Protein	P63261	Actin, cytoplasmic 2 OS=Homo sapiens OX=9606 GN=ACTG1 PE=1 SV=1	0	228.523	77	25	1382	1	375	41.8	5.48	2138.65	25	0	0	76.6	104.1	119.4	High	High	High	1	Met-loss+Acetyl [N-Term]
FALSE	High	Master Protein	Q9UM54	Unconventional myosin-VI OS=Homo sapiens OX=9606 GN=MYO6 PE=1 SV=4	0	187.069	39	45	285	45	1294	149.6	8.53	505.63	45	0	0	99.7	100.1	100.2	High	High	High	1
FALSE	High	Master Protein	Q4VCS5	Angiomotin OS=Homo sapiens OX=9606 GN=AMOT PE=1 SV=1	0	176.787	35	33	369	29	1084	118	7.64	729.69	33	0	5	102.4	97.1	100.4	High	High	High	1
FALSE	High	Master Protein	O94832	Unconventional myosin-Id OS=Homo sapiens OX=9606 GN=MYO1D PE=1 SV=2	0	176.646	49	46	204	45	1006	116.1	9.39	402.07	46	0	1	102.7	96.4	100.9	High	High	High	1
FALSE	High	Master Protein	O43795	Unconventional myosin-Ib OS=Homo sapiens OX=9606 GN=MYO1B PE=1 SV=3	0	162.639	39	39	186	34	1136	131.9	9.38	330.84	39	0	4	102.4	96.6	101	High	High	High	1
FALSE	High	Master Protein	O94874	E3 UFM1-protein ligase 1 OS=Homo sapiens OX=9606 GN=UFL1 PE=1 SV=2	0	151.365	47	33	308	33	794	89.5	6.79	586.39	33	0	0	103	97.8	99.2	High	High	High	1
FALSE	High	Master Protein	P06733	Alpha-enolase OS=Homo sapiens OX=9606 GN=ENO1 PE=1 SV=2	0	141.567	67	24	470	21	434	47.1	7.39	720.04	24	0	2	100.6	98.7	100.7	High	High	High	1
FALSE	High	Master Protein	P68032	Actin, alpha cardiac muscle 1 OS=Homo sapiens OX=9606 GN=ACTC1 PE=1 SV=1	0	141.522	50	19	885	6	377	42	5.39	1210.58	19	0	0	93	104.6	102.3	High	High	High	1
FALSE	High	Master Protein	Q92614	Unconventional myosin-XVIIIa OS=Homo sapiens OX=9606 GN=MYO18A PE=1 SV=3	0	136.299	23	35	109	35	2054	233	6.3	178.02	35	0	0	106.1	94.5	99.3	High	High	High	1
FALSE	High	Master Protein	O00159	Unconventional myosin-Ic OS=Homo sapiens OX=9606 GN=MYO1C PE=1 SV=4	0	135.423	40	37	187	35	1063	121.6	9.41	299.97	37	0	1	98.8	100.8	100.3	High	High	High	1
FALSE	High	Master Protein	Q7Z406	Myosin-14 OS=Homo sapiens OX=9606 GN=MYH14 PE=1 SV=2	0	118.433	20	33	115	22	1995	227.7	5.6	171.2	33	0	0	99.6	95.5	104.8	High	High	High	1
FALSE	High	Master Protein	O00571	ATP-dependent RNA helicase DDX3X OS=Homo sapiens OX=9606 GN=DDX3X PE=1 SV=3	0	109.439	43	25	167	24	662	73.2	7.18	324.03	25	0	1	104.9	97.5	97.7	High	High	High	1
FALSE	High	Master Protein	Q13045	Protein flightless-1 homolog OS=Homo sapiens OX=9606 GN=FLII PE=1 SV=2	0	108.404	27	29	105	29	1269	144.7	6.05	182.54	29	0	0	99.8	102.3	97.9	High	High	High	1	Acetyl [N-Term]
FALSE	High	Master Protein	Q16643	Drebrin OS=Homo sapiens OX=9606 GN=DBN1 PE=1 SV=4	0	106.558	37	19	207	19	649	71.4	4.45	473.65	19	0	0	110.4	93.7	95.9	High	High	High	1	Met-loss+Acetyl [N-Term]
FALSE	High	Master Protein	P05023	Sodium/potassium-transporting ATPase subunit alpha-1 OS=Homo sapiens OX=9606 GN=ATP1A1 PE=1 SV=1	0	106.09	27	27	118	27	1023	112.8	5.49	208.02	27	0	0	102.5	100.7	96.8	High	High	High	1
FALSE	High	Master Protein	P0DMV9	Heat shock 70 kDa protein 1B OS=Homo sapiens OX=9606 GN=HSPA1B PE=1 SV=1	0	96.369	32	21	102	19	641	70	5.66	176.4	21	0	2	100.3	97.5	102.2	High	High	High	1
FALSE	High	Master Protein	O15020	Spectrin beta chain, non-erythrocytic 2 OS=Homo sapiens OX=9606 GN=SPTBN2 PE=1 SV=3	0	95.92	15	27	96	20	2390	271.2	6.11	239.56	27	0	0	105.2	101.2	93.6	High	High	High	1
FALSE	High	Master Protein	P06576	ATP synthase subunit beta, mitochondrial OS=Homo sapiens OX=9606 GN=ATP5F1B PE=1 SV=3	0	93.021	43	20	84	20	529	56.5	5.4	149.79	20	0	0	96.8	99.6	103.6	High	High	High	1
FALSE	High	Master Protein	P04264	Keratin, type II cytoskeletal 1 OS=Homo sapiens OX=9606 GN=KRT1 PE=1 SV=6	0	90.782	40	19	75	15	644	66	8.12	150.27	19	0	4	96.5	100.7	102.8	High	High	High	1
FALSE	High	Master Protein	P47756	F-actin-capping protein subunit beta OS=Homo sapiens OX=9606 GN=CAPZB PE=1 SV=5	0	87.168	55	17	75	17	272	30.6	6	147.96	17	0	0	100.5	98.2	101.3	High	High	High	1	Met-loss+Acetyl [N-Term]
FALSE	High	Master Protein	P31943	Heterogeneous nuclear ribonucleoprotein H OS=Homo sapiens OX=9606 GN=HNRNPH1 PE=1 SV=4	0	86.803	42	13	148	7	449	49.2	6.3	383.5	13	0	6	111.5	94.2	94.2	High	High	High	1	Met-loss+Acetyl [N-Term]; Acetyl [N-Term]
FALSE	High	Master Protein	P07437	Tubulin beta chain OS=Homo sapiens OX=9606 GN=TUBB PE=1 SV=2	0	86.525	64	21	119	4	444	49.6	4.89	161.35	21	0	14	102.7	93.1	104.2	High	High	High	1
FALSE	High	Master Protein	P25705	ATP synthase subunit alpha, mitochondrial OS=Homo sapiens OX=9606 GN=ATP5F1A PE=1 SV=1	0	79.793	38	20	76	20	553	59.7	9.13	150.58	20	0	0	95.2	102.5	102.3	High	High	High	1
FALSE	High	Master Protein	P68371	Tubulin beta-4B chain OS=Homo sapiens OX=9606 GN=TUBB4B PE=1 SV=1	0	79.49	54	19	108	3	445	49.8	4.89	148.21	19	0	0	132	88.1	80	High	High	High	1
FALSE	High	Master Protein	P78332	RNA-binding protein 6 OS=Homo sapiens OX=9606 GN=RBM6 PE=1 SV=5	0	72.554	24	24	106	23	1123	128.6	6.32	127.37	24	0	1	99.8	100.5	99.7	High	High	High	1
FALSE	High	Master Protein	P08195	Amino acid transporter heavy chain SLC3A2 OS=Homo sapiens OX=9606 GN=SLC3A2 PE=1 SV=3	0	72.44	27	16	59	16	630	68	5.01	119.56	16	0	0	104.5	97.2	98.3	High	High	High	1
FALSE	High	Master Protein	Q13885	Tubulin beta-2A chain OS=Homo sapiens OX=9606 GN=TUBB2A PE=1 SV=1	0	72.396	46	16	92	1	445	49.9	4.89	123.61	16	0	0				n/a	High	n/a	1
FALSE	High	Master Protein	O75369	Filamin-B OS=Homo sapiens OX=9606 GN=FLNB PE=1 SV=2	0	71.817	12	24	64	23	2602	278	5.73	85.64	24	0	1	99.3	100.6	100.1	High	High	High	1
FALSE	High	Master Protein	Q08043	Alpha-actinin-3 OS=Homo sapiens OX=9606 GN=ACTN3 PE=1 SV=2	0	71.099	12	11	154	1	901	103.2	5.52	411.63	11	0	0	121.1	90.8	88.1	High	High	High	1
FALSE	High	Master Protein	P11142	Heat shock cognate 71 kDa protein OS=Homo sapiens OX=9606 GN=HSPA8 PE=1 SV=1	0	69.893	31	19	73	16	646	70.9	5.52	137.06	19	0	1	94.8	98.4	106.8	High	High	High	1
FALSE	High	Master Protein	O14654	Insulin receptor substrate 4 OS=Homo sapiens OX=9606 GN=IRS4 PE=1 SV=1	0	67.202	16	17	68	17	1257	133.7	8.44	104.96	17	0	0	116.5	92.3	91.2	High	High	High	1
FALSE	High	Master Protein	P08133	Annexin A6 OS=Homo sapiens OX=9606 GN=ANXA6 PE=1 SV=3	0	64.312	35	19	47	19	673	75.8	5.6	66.19	19	0	0	106.5	94.6	98.9	High	High	High	1
FALSE	High	Master Protein	Q16891	MICOS complex subunit MIC60 OS=Homo sapiens OX=9606 GN=IMMT PE=1 SV=1	0	64.076	27	18	65	18	758	83.6	6.48	94.15	18	0	0	106.2	96.2	97.5	High	High	High	1
FALSE	High	Master Protein	Q07157	Tight junction protein ZO-1 OS=Homo sapiens OX=9606 GN=TJP1 PE=1 SV=3	0	62.866	13	17	56	17	1748	195.3	6.7	97.37	17	0	0	96.5	104.6	98.9	High	High	High	1
FALSE	High	Master Protein	P60842	Eukaryotic initiation factor 4A-I OS=Homo sapiens OX=9606 GN=EIF4A1 PE=1 SV=1	0	62.67	37	15	62	13	406	46.1	5.48	100.6	15	0	1	101.9	95.9	102.2	High	High	High	1
FALSE	High	Master Protein	P08670	Vimentin OS=Homo sapiens OX=9606 GN=VIM PE=1 SV=4	0	62.466	36	18	72	18	466	53.6	5.12	130.61	18	0	0	108.4	92.4	99.2	High	High	High	1
FALSE	High	Master Protein	P35749	Myosin-11 OS=Homo sapiens OX=9606 GN=MYH11 PE=1 SV=3	0	61.799	9	17	65	1	1972	227.2	5.5	128.8	17	0	0				n/a	n/a	High	1
FALSE	High	Master Protein	P05141	ADP/ATP translocase 2 OS=Homo sapiens OX=9606 GN=SLC25A5 PE=1 SV=7	0	60.409	58	22	76	9	298	32.8	9.69	96.68	22	0	7	97.7	101.7	100.5	High	High	High	1	Met-loss+Acetyl [N-Term]
FALSE	High	Master Protein	Q96SB3	Neurabin-2 OS=Homo sapiens OX=9606 GN=PPP1R9B PE=1 SV=3	0	60.371	23	13	62	13	817	89.3	4.97	126.08	13	0	0	111.4	89.8	98.8	High	High	High	1
FALSE	High	Master Protein	P47755	F-actin-capping protein subunit alpha-2 OS=Homo sapiens OX=9606 GN=CAPZA2 PE=1 SV=3	0	60.301	58	11	38	9	286	32.9	5.85	86.32	11	0	2	98.9	98.7	102.4	High	High	High	1
FALSE	High	Master Protein	P52597	Heterogeneous nuclear ribonucleoprotein F OS=Homo sapiens OX=9606 GN=HNRNPF PE=1 SV=3	0	60.046	39	11	95	9	415	45.6	5.58	251.03	11	0	0	103.5	97	99.5	High	High	High	1	Met-loss+Acetyl [N-Term]
FALSE	High	Master Protein	P13639	Elongation factor 2 OS=Homo sapiens OX=9606 GN=EEF2 PE=1 SV=4	0	59.008	21	17	67	17	858	95.3	6.83	102.88	17	0	0	102.3	99.9	97.8	High	High	High	1	Met-loss [N-Term]
FALSE	High	Master Protein	O60716	Catenin delta-1 OS=Homo sapiens OX=9606 GN=CTNND1 PE=1 SV=1	0	58.708	20	17	48	17	968	108.1	6.23	80.31	17	0	0	104.3	102.1	93.7	High	High	High	1
FALSE	High	Master Protein	Q96N67	Dedicator of cytokinesis protein 7 OS=Homo sapiens OX=9606 GN=DOCK7 PE=1 SV=4	0	57.987	11	18	41	18	2140	242.4	6.8	68.44	18	0	0	103.9	100.6	95.5	High	High	High	1
FALSE	High	Master Protein	Q9UHB6	LIM domain and actin-binding protein 1 OS=Homo sapiens OX=9606 GN=LIMA1 PE=1 SV=1	0	57.353	23	13	56	13	759	85.2	6.84	92.25	13	0	0	100.6	99.2	100.2	High	High	High	1
FALSE	High	Master Protein	Q00610	Clathrin heavy chain 1 OS=Homo sapiens OX=9606 GN=CLTC PE=1 SV=5	0	57.129	13	16	36	16	1675	191.5	5.69	49.04	16	0	0	97	92.7	110.3	High	High	High	1
FALSE	High	Master Protein	O43852	Calumenin OS=Homo sapiens OX=9606 GN=CALU PE=1 SV=2	0	55.969	51	13	61	13	315	37.1	4.64	120.41	13	0	0	102	97.3	100.7	High	High	High	1
FALSE	High	Master Protein	P04406	Glyceraldehyde-3-phosphate dehydrogenase OS=Homo sapiens OX=9606 GN=GAPDH PE=1 SV=3	0	55.935	47	14	36	14	335	36	8.46	75.43	14	0	0	101.5	99.7	98.8	High	High	High	1
FALSE	High	Master Protein	Q92499	ATP-dependent RNA helicase DDX1 OS=Homo sapiens OX=9606 GN=DDX1 PE=1 SV=2	0	54.935	25	14	44	14	740	82.4	7.23	97.64	14	0	0	106.2	86.6	107.2	High	High	High	1
FALSE	High	Master Protein	P35527	Keratin, type I cytoskeletal 9 OS=Homo sapiens OX=9606 GN=KRT9 PE=1 SV=3	0	54.405	36	13	45	12	623	62	5.24	68.87	13	0	0	109	98.3	92.7	High	High	High	1
FALSE	High	Master Protein	Q6WCQ1	Myosin phosphatase Rho-interacting protein OS=Homo sapiens OX=9606 GN=MPRIP PE=1 SV=3	0	54.142	20	17	66	17	1025	116.5	6.21	116.17	17	0	0	112.8	97.7	89.4	High	High	High	1
FALSE	High	Master Protein	P52907	F-actin-capping protein subunit alpha-1 OS=Homo sapiens OX=9606 GN=CAPZA1 PE=1 SV=3	0	53.849	52	9	46	7	286	32.9	5.69	99.3	9	0	0	96.9	101.9	101.2	High	High	High	1
FALSE	High	Master Protein	P53985	Monocarboxylate transporter 1 OS=Homo sapiens OX=9606 GN=SLC16A1 PE=1 SV=3	0	53.785	8	8	60	8	500	53.9	8.66	187.06	8	0	0	115.3	91.8	92.9	High	High	High	1
FALSE	High	Master Protein	P13645	Keratin, type I cytoskeletal 10 OS=Homo sapiens OX=9606 GN=KRT10 PE=1 SV=6	0	53.516	24	15	79	12	584	58.8	5.21	159.72	15	0	2	110.5	92.4	97.1	High	High	High	1
FALSE	High	Master Protein	Q8IY63	Angiomotin-like protein 1 OS=Homo sapiens OX=9606 GN=AMOTL1 PE=1 SV=1	0	53.468	17	13	85	9	956	106.5	7.11	125.28	13	0	0	103	92.5	104.5	High	High	High	1
FALSE	High	Master Protein	P31942	Heterogeneous nuclear ribonucleoprotein H3 OS=Homo sapiens OX=9606 GN=HNRNPH3 PE=1 SV=2	0	53.453	31	7	50	6	346	36.9	6.87	120.72	7	0	0	97	96	107.1	High	High	High	1
FALSE	High	Master Protein	P68363	Tubulin alpha-1B chain OS=Homo sapiens OX=9606 GN=TUBA1B PE=1 SV=1	0	52.817	46	16	78	2	451	50.1	5.06	93.35	16	0	13	95.5	101.6	103	High	High	High	1
FALSE	High	Master Protein	P08238	Heat shock protein HSP 90-beta OS=Homo sapiens OX=9606 GN=HSP90AB1 PE=1 SV=4	0	52.645	25	15	56	8	724	83.2	5.03	74.75	15	0	0	98.5	108.1	93.5	High	High	High	1
FALSE	High	Master Protein	P11021	Endoplasmic reticulum chaperone BiP OS=Homo sapiens OX=9606 GN=HSPA5 PE=1 SV=2	0	51.813	25	15	58	13	654	72.3	5.16	82.16	15	0	0	94.1	108.1	97.8	High	High	High	1
FALSE	High	Master Protein	P35908	Keratin, type II cytoskeletal 2 epidermal OS=Homo sapiens OX=9606 GN=KRT2 PE=1 SV=2	0	51.027	27	13	35	9	639	65.4	8	54.08	13	0	1	101.3	103.8	94.9	High	High	High	1
FALSE	High	Master Protein	Q14247	Src substrate cortactin OS=Homo sapiens OX=9606 GN=CTTN PE=1 SV=2	0	50.896	26	13	56	13	550	61.5	5.4	95.57	13	0	0	110.2	93.9	95.9	High	High	High	1
FALSE	High	Master Protein	P07900	Heat shock protein HSP 90-alpha OS=Homo sapiens OX=9606 GN=HSP90AA1 PE=1 SV=5	0	50.446	25	15	40	9	732	84.6	5.02	64.08	15	0	4	96	98.6	105.4	High	High	High	1
FALSE	High	Master Protein	Q9Y4I1	Unconventional myosin-Va OS=Homo sapiens OX=9606 GN=MYO5A PE=1 SV=2	0	49.925	10	16	49	14	1855	215.3	8.48	58.82	16	0	2	102.8	96.8	100.4	High	High	High	1
FALSE	High	Master Protein	P35637	RNA-binding protein FUS OS=Homo sapiens OX=9606 GN=FUS PE=1 SV=1	0	49.247	12	6	62	4	526	53.4	9.36	173.84	6	0	0	132.8	100.6	66.7	High	High	High	1
FALSE	High	Master Protein	P09651	Heterogeneous nuclear ribonucleoprotein A1 OS=Homo sapiens OX=9606 GN=HNRNPA1 PE=1 SV=5	0	47.556	27	9	36	6	372	38.7	9.13	69.31	9	0	0	82.4	104.1	113.5	High	High	High	1
FALSE	High	Master Protein	P12236	ADP/ATP translocase 3 OS=Homo sapiens OX=9606 GN=SLC25A6 PE=1 SV=4	0	47.306	52	18	76	5	298	32.8	9.74	114.56	18	0	0	96.1	101.5	102.4	High	High	High	1	Met-loss+Acetyl [N-Term]
FALSE	High	Master Protein	P21796	Voltage-dependent anion-selective channel protein 1 OS=Homo sapiens OX=9606 GN=VDAC1 PE=1 SV=2	0	47.23	46	12	40	11	283	30.8	8.54	87.09	12	0	1	88.4	89	122.5	High	High	High	1	Met-loss+Acetyl [N-Term]
FALSE	High	Master Protein	Q9NVI7	ATPase family AAA domain-containing protein 3A OS=Homo sapiens OX=9606 GN=ATAD3A PE=1 SV=2	0	46.959	23	14	59	4	634	71.3	8.98	88.95	14	0	0	101.8	87.8	110.4	High	High	High	1
FALSE	High	Master Protein	Q8N3R9	Protein PALS1 OS=Homo sapiens OX=9606 GN=PALS1 PE=1 SV=3	0	46.811	31	16	43	16	675	77.2	6.14	65.59	16	0	0	107.4	97.7	94.9	High	High	High	1	Met-loss+Acetyl [N-Term]
FALSE	High	Master Protein	Q5T9A4	ATPase family AAA domain-containing protein 3B OS=Homo sapiens OX=9606 GN=ATAD3B PE=1 SV=1	0	46.487	22	14	61	4	648	72.5	9.2	94.62	14	0	6	90.2	100.9	108.8	High	High	High	1
FALSE	High	Master Protein	P21333	Filamin-A OS=Homo sapiens OX=9606 GN=FLNA PE=1 SV=4	0	46.119	6	12	26	11	2647	280.6	6.06	44.16	12	0	0	96.9	103.4	99.7	High	High	High	1
FALSE	High	Master Protein	Q92804	TATA-binding protein-associated factor 2N OS=Homo sapiens OX=9606 GN=TAF15 PE=1 SV=1	0	45.758	17	7	56	5	592	61.8	8.02	130.98	7	0	2	106.2	94.6	99.2	High	High	High	1
FALSE	High	Master Protein	P28289	Tropomodulin-1 OS=Homo sapiens OX=9606 GN=TMOD1 PE=1 SV=1	0	45.652	40	12	49	11	359	40.5	5.1	112.08	12	0	1	102.8	95.7	101.5	High	High	High	1
FALSE	High	Master Protein	Q96C19	EF-hand domain-containing protein D2 OS=Homo sapiens OX=9606 GN=EFHD2 PE=1 SV=1	0	45.155	40	10	64	8	240	26.7	5.2	143.59	10	0	2	106.4	92.8	100.7	High	High	High	1
FALSE	High	Master Protein	Q71U36	Tubulin alpha-1A chain OS=Homo sapiens OX=9606 GN=TUBA1A PE=1 SV=1	0	44.78	43	15	70	1	451	50.1	5.06	74.73	15	0	0	101.5	88.1	110.4	High	High	High	1
FALSE	High	Master Protein	Q562R1	Beta-actin-like protein 2 OS=Homo sapiens OX=9606 GN=ACTBL2 PE=1 SV=2	0	44.64	30	9	426	4	376	42	5.59	525.81	9	0	0	99.9	99.7	100.5	High	High	High	1
FALSE	High	Master Protein	P55795	Heterogeneous nuclear ribonucleoprotein H2 OS=Homo sapiens OX=9606 GN=HNRNPH2 PE=1 SV=1	0	44.602	29	9	65	4	449	49.2	6.3	135.44	9	0	0	101.5	102.7	95.8	High	High	High	1
FALSE	High	Master Protein	P22626	Heterogeneous nuclear ribonucleoproteins A2/B1 OS=Homo sapiens OX=9606 GN=HNRNPA2B1 PE=1 SV=2	0	44.203	40	14	57	11	353	37.4	8.95	78.34	14	0	3	106.1	91.7	102.2	High	High	High	1
FALSE	High	Master Protein	Q9ULV4	Coronin-1C OS=Homo sapiens OX=9606 GN=CORO1C PE=1 SV=1	0	44.122	24	11	57	11	474	53.2	7.08	97.9	11	0	0	108.5	97	94.6	High	High	High	1
FALSE	High	Master Protein	P10809	60 kDa heat shock protein, mitochondrial OS=Homo sapiens OX=9606 GN=HSPD1 PE=1 SV=2	0	43.999	22	10	29	10	573	61	5.87	63.22	10	0	0	105.5	102	92.5	High	High	High	1
FALSE	High	Master Protein	P68104	Elongation factor 1-alpha 1 OS=Homo sapiens OX=9606 GN=EEF1A1 PE=1 SV=1	0	43.728	36	12	61	12	462	50.1	9.01	102.07	12	0	0	103.6	97.3	99.1	High	High	High	1
FALSE	High	Master Protein	P16403	Histone H1.2 OS=Homo sapiens OX=9606 GN=H1-2 PE=1 SV=2	0	43.404	32	9	42	2	213	21.4	10.93	83.49	9	0	7	103.8	97.9	98.2	High	High	High	1	Met-loss+Acetyl [N-Term]; Met-loss [N-Term]
FALSE	High	Master Protein	Q99623	Prohibitin-2 OS=Homo sapiens OX=9606 GN=PHB2 PE=1 SV=2	0	43.387	41	11	45	11	299	33.3	9.83	82.49	11	0	0	116.3	112.1	71.6	High	High	High	1
FALSE	High	Master Protein	Q08211	ATP-dependent RNA helicase A OS=Homo sapiens OX=9606 GN=DHX9 PE=1 SV=4	0	42.97	10	11	26	11	1270	140.9	6.84	41.29	11	0	0	91.9	102.3	105.7	High	High	High	1
FALSE	High	Master Protein	P35613	Basigin OS=Homo sapiens OX=9606 GN=BSG PE=1 SV=2	0	42.569	29	8	48	8	385	42.2	5.66	100.37	8	0	0	105.5	97.1	97.4	High	High	High	1
FALSE	High	Master Protein	P02786	Transferrin receptor protein 1 OS=Homo sapiens OX=9606 GN=TFRC PE=1 SV=2	0	42.411	23	15	39	15	760	84.8	6.61	59.52	15	0	0	106.1	101.5	92.4	High	High	High	1
FALSE	High	Master Protein	P07355	Annexin A2 OS=Homo sapiens OX=9606 GN=ANXA2 PE=1 SV=2	0	41.987	43	12	20	12	339	38.6	7.75	26.74	12	0	0	104.3	92.5	103.2	High	High	High	1	Met-loss+Acetyl [N-Term]
FALSE	High	Master Protein	P23396	Small ribosomal subunit protein uS3 OS=Homo sapiens OX=9606 GN=RPS3 PE=1 SV=2	0	41.681	53	12	49	12	243	26.7	9.66	87.43	12	0	0	97.7	100.4	101.9	High	High	High	1
FALSE	High	Master Protein	P61978	Heterogeneous nuclear ribonucleoprotein K OS=Homo sapiens OX=9606 GN=HNRNPK PE=1 SV=1	0	41.51	27	9	67	9	463	50.9	5.54	97.92	9	0	0	111.9	97.5	90.6	High	High	High	1
FALSE	High	Master Protein	Q9NYL9	Tropomodulin-3 OS=Homo sapiens OX=9606 GN=TMOD3 PE=1 SV=1	0	41.319	34	10	34	9	352	39.6	5.19	63.61	10	0	0	100	100.7	99.3	High	High	High	1
FALSE	High	Master Protein	Q9Y608	Leucine-rich repeat flightless-interacting protein 2 OS=Homo sapiens OX=9606 GN=LRRFIP2 PE=1 SV=1	0	40.804	15	9	30	9	721	82.1	6.95	64.06	9	0	0	104	96.6	99.4	High	High	High	1
FALSE	High	Master Protein	P38646	Stress-70 protein, mitochondrial OS=Homo sapiens OX=9606 GN=HSPA9 PE=1 SV=2	0	40.438	19	10	30	10	679	73.6	6.16	45.99	10	0	0	99.3	95.9	104.8	High	High	High	1
FALSE	High	Master Protein	P35222	Catenin beta-1 OS=Homo sapiens OX=9606 GN=CTNNB1 PE=1 SV=1	0	39.808	18	12	36	12	781	85.4	5.86	52.71	12	0	0	105.7	101.5	92.7	High	High	High	1
FALSE	High	Master Protein	P60660	Myosin light polypeptide 6 OS=Homo sapiens OX=9606 GN=MYL6 PE=1 SV=2	0	39.722	67	10	39	8	151	16.9	4.65	74.38	10	0	1	103.4	97.8	98.8	High	High	High	1	Met-loss+Acetyl [N-Term]
FALSE	High	Master Protein	P62136	Serine/threonine-protein phosphatase PP1-alpha catalytic subunit OS=Homo sapiens OX=9606 GN=PPP1CA PE=1 SV=1	0	39.156	29	10	39	2	330	37.5	6.33	63.78	10	0	5	91.6	98.4	110	High	High	High	1
FALSE	High	Master Protein	P10412	Histone H1.4 OS=Homo sapiens OX=9606 GN=H1-4 PE=1 SV=2	0	38.942	29	8	40	1	219	21.9	11.03	78.02	8	0	0	98.3	105.4	96.3	High	High	High	1	Met-loss [N-Term]; Met-loss+Acetyl [N-Term]
FALSE	High	Master Protein	P08758	Annexin A5 OS=Homo sapiens OX=9606 GN=ANXA5 PE=1 SV=2	0	38.796	40	14	47	14	320	35.9	5.05	65.42	14	0	0	96.3	105.4	98.2	High	High	High	1
FALSE	High	Master Protein	Q53H12	Acylglycerol kinase, mitochondrial OS=Homo sapiens OX=9606 GN=AGK PE=1 SV=2	0	38.464	29	10	30	10	422	47.1	8.09	42.78	10	0	0	96.9	102.5	100.7	High	High	High	1
FALSE	High	Master Protein	P35232	Prohibitin 1 OS=Homo sapiens OX=9606 GN=PHB1 PE=1 SV=1	0	38.221	47	10	29	10	272	29.8	5.76	55.65	10	0	0	100.6	98.2	101.2	High	High	High	1
FALSE	High	Master Protein	P49327	Fatty acid synthase OS=Homo sapiens OX=9606 GN=FASN PE=1 SV=3	0	38.102	7	15	40	15	2511	273.3	6.44	54.02	15	0	0	109.8	102.6	87.6	High	High	High	1
FALSE	High	Master Protein	P36873	Serine/threonine-protein phosphatase PP1-gamma catalytic subunit OS=Homo sapiens OX=9606 GN=PPP1CC PE=1 SV=1	0	37.956	29	10	37	2	323	37	6.54	61.79	10	0	0				High	n/a	High	1
FALSE	High	Master Protein	P23588	Eukaryotic translation initiation factor 4B OS=Homo sapiens OX=9606 GN=EIF4B PE=1 SV=2	0	37.678	17	9	60	9	611	69.1	5.73	106.98	9	0	0	112.4	91.9	95.8	High	High	High	1
FALSE	High	Master Protein	P20700	Lamin-B1 OS=Homo sapiens OX=9606 GN=LMNB1 PE=1 SV=2	0	37.612	26	14	48	14	586	66.4	5.16	69.93	14	0	0	117.9	87.1	95	High	High	High	1
FALSE	High	Master Protein	Q9Y3I0	RNA-splicing ligase RtcB homolog OS=Homo sapiens OX=9606 GN=RTCB PE=1 SV=1	0	37.548	27	10	37	10	505	55.2	7.23	65.48	10	0	0	96.7	99.4	103.9	High	High	High	1
FALSE	High	Master Protein	P18124	Large ribosomal subunit protein uL30 OS=Homo sapiens OX=9606 GN=RPL7 PE=1 SV=1	0	37.447	46	11	76	11	248	29.2	10.65	167.22	11	0	0	114.9	91.1	94	High	High	High	1
FALSE	High	Master Protein	O43175	D-3-phosphoglycerate dehydrogenase OS=Homo sapiens OX=9606 GN=PHGDH PE=1 SV=4	0	37.169	24	11	29	11	533	56.6	6.71	34.49	11	0	0	98.3	101.6	100.1	High	High	High	1
FALSE	High	Master Protein	Q15293	Reticulocalbin-1 OS=Homo sapiens OX=9606 GN=RCN1 PE=1 SV=1	0	37.038	31	8	26	8	331	38.9	5	48.61	8	0	0	93.3	102.9	103.8	High	High	High	1
FALSE	High	Master Protein	Q92841	Probable ATP-dependent RNA helicase DDX17 OS=Homo sapiens OX=9606 GN=DDX17 PE=1 SV=2	0	36.457	19	13	51	8	729	80.2	8.27	82.3	13	0	3	107.3	94.4	98.3	High	High	High	1
FALSE	High	Master Protein	P14866	Heterogeneous nuclear ribonucleoprotein L OS=Homo sapiens OX=9606 GN=HNRNPL PE=1 SV=2	0	36.081	14	6	21	6	589	64.1	8.22	47.58	6	0	0	108.6	98.9	92.5	High	High	High	1
FALSE	High	Master Protein	P35221	Catenin alpha-1 OS=Homo sapiens OX=9606 GN=CTNNA1 PE=1 SV=1	0	35.803	13	10	30	10	906	100	6.29	54.93	10	0	0	105.3	91.8	103	High	High	High	1	Met-loss+Acetyl [N-Term]
FALSE	High	Master Protein	Q5BKZ1	DBIRD complex subunit ZNF326 OS=Homo sapiens OX=9606 GN=ZNF326 PE=1 SV=2	0	35.524	20	9	26	9	582	65.6	5.15	36.7	9	0	0	94.6	97.6	107.8	High	High	High	1	Acetyl [N-Term]
FALSE	High	Master Protein	Q02878	Large ribosomal subunit protein eL6 OS=Homo sapiens OX=9606 GN=RPL6 PE=1 SV=3	0	35.521	35	10	39	10	288	32.7	10.58	53.99	10	0	0	106.9	94.2	99	High	High	High	1
FALSE	High	Master Protein	P62873	Guanine nucleotide-binding protein G(I)/G(S)/G(T) subunit beta-1 OS=Homo sapiens OX=9606 GN=GNB1 PE=1 SV=3	0	35.443	22	7	32	4	340	37.4	6	46.76	7	0	3	100.5	97.8	101.7	High	High	High	1	Met-loss+Acetyl [N-Term]
FALSE	High	Master Protein	P36578	Large ribosomal subunit protein uL4 OS=Homo sapiens OX=9606 GN=RPL4 PE=1 SV=5	0	35.11	32	13	44	13	427	47.7	11.06	39.02	13	0	0	107.2	95.7	97.1	High	High	High	1
FALSE	High	Master Protein	P67936	Tropomyosin alpha-4 chain OS=Homo sapiens OX=9606 GN=TPM4 PE=1 SV=3	0	34.66	32	9	35	5	248	28.5	4.69	77.74	9	0	3	87.4	100.1	112.5	High	High	High	1	Met-loss+Acetyl [N-Term]
FALSE	High	Master Protein	P17844	Probable ATP-dependent RNA helicase DDX5 OS=Homo sapiens OX=9606 GN=DDX5 PE=1 SV=1	0	34.553	18	11	49	6	614	69.1	8.92	71.52	11	0	0	101.5	94.4	104.1	High	High	High	1
FALSE	High	Master Protein	P62701	Small ribosomal subunit protein eS4, X isoform OS=Homo sapiens OX=9606 GN=RPS4X PE=1 SV=2	0	34.19	38	11	37	11	263	29.6	10.15	50.55	11	0	0	108.2	97.5	94.3	High	High	High	1
FALSE	High	Master Protein	O14950	Myosin regulatory light chain 12B OS=Homo sapiens OX=9606 GN=MYL12B PE=1 SV=2	0	34.128	51	7	42	7	172	19.8	4.84	79.77	7	0	0	91.1	103.7	105.2	High	High	High	1
FALSE	High	Master Protein	P62140	Serine/threonine-protein phosphatase PP1-beta catalytic subunit OS=Homo sapiens OX=9606 GN=PPP1CB PE=1 SV=3	0	33.902	27	9	32	2	327	37.2	6.19	52.17	9	0	0				High	High	High	1
FALSE	High	Master Protein	P0CG38	POTE ankyrin domain family member I OS=Homo sapiens OX=9606 GN=POTEI PE=3 SV=1	0	33.871	9	8	288	3	1075	121.2	6.21	474.48	8	0	0	100.3	96.6	103.1	High	High	High	1
FALSE	High	Master Protein	Q93050	V-type proton ATPase 116 kDa subunit a 1 OS=Homo sapiens OX=9606 GN=ATP6V0A1 PE=1 SV=3	0	33.506	15	9	28	9	837	96.4	6.43	44.11	9	0	0	123.4	75.8	100.8	High	High	High	1
FALSE	High	Master Protein	P29966	Myristoylated alanine-rich C-kinase substrate OS=Homo sapiens OX=9606 GN=MARCKS PE=1 SV=4	0	33.373	27	7	24	7	332	31.5	4.45	51.5	7	0	0	128.9	91.5	79.5	High	High	High	1
FALSE	High	Master Protein	Q92945	Far upstream element-binding protein 2 OS=Homo sapiens OX=9606 GN=KHSRP PE=1 SV=4	0	33.216	19	9	20	9	711	73.1	7.3	37.54	9	0	0	114.2	95.4	90.4	High	High	High	1
FALSE	High	Master Protein	P38919	Eukaryotic initiation factor 4A-III OS=Homo sapiens OX=9606 GN=EIF4A3 PE=1 SV=4	0	32.828	25	10	30	8	411	46.8	6.73	45.1	10	0	0	117.7	92.3	90	High	High	High	1
FALSE	High	Master Protein	O14639	Actin-binding LIM protein 1 OS=Homo sapiens OX=9606 GN=ABLIM1 PE=1 SV=3	0	32.595	13	8	20	8	778	87.6	8.59	24.84	8	0	0	119.6	93.8	86.6	High	High	High	1
FALSE	High	Master Protein	Q13200	26S proteasome non-ATPase regulatory subunit 2 OS=Homo sapiens OX=9606 GN=PSMD2 PE=1 SV=3	0	31.813	7	5	17	5	908	100.1	5.2	42.07	5	0	0	129.3	92.8	77.8	High	High	High	1
FALSE	High	Master Protein	O75970	Multiple PDZ domain protein OS=Homo sapiens OX=9606 GN=MPDZ PE=1 SV=2	0	30.75	8	11	17	11	2070	221.5	5.06	19.93	11	0	0	117.1	79.8	103.1	High	High	High	1
FALSE	High	Master Protein	P19022	Cadherin-2 OS=Homo sapiens OX=9606 GN=CDH2 PE=1 SV=4	0	30.493	8	6	25	6	906	99.7	4.81	54.07	6	0	0	102.4	91.8	105.8	High	High	High	1
FALSE	High	Master Protein	Q07666	KH domain-containing, RNA-binding, signal transduction-associated protein 1 OS=Homo sapiens OX=9606 GN=KHDRBS1 PE=1 SV=1	0	30.079	20	7	57	6	443	48.2	8.66	81.29	7	0	2	107	100.3	92.7	High	High	High	1
FALSE	High	Master Protein	Q9UPQ9	Trinucleotide repeat-containing gene 6B protein OS=Homo sapiens OX=9606 GN=TNRC6B PE=1 SV=4	0	30.036	6	8	25	8	1833	193.9	6.76	43.27	8	0	0	143	85.1	71.9	High	High	High	1
FALSE	High	Master Protein	P40939	Trifunctional enzyme subunit alpha, mitochondrial OS=Homo sapiens OX=9606 GN=HADHA PE=1 SV=2	0	29.891	17	9	26	9	763	82.9	9.04	34.93	9	0	0	99	96.8	104.2	High	High	High	1
FALSE	High	Master Protein	P67809	Y-box-binding protein 1 OS=Homo sapiens OX=9606 GN=YBX1 PE=1 SV=3	0	29.807	19	4	14	4	324	35.9	9.88	42.54	4	0	0	99.8	102.3	97.9	High	High	High	1
FALSE	High	Master Protein	P62805	Histone H4 OS=Homo sapiens OX=9606 GN=H4C1 PE=1 SV=2	0	29.722	43	6	45	6	103	11.4	11.36	97.47	6	0	0	99.6	96.9	103.5	High	High	High	1
FALSE	High	Master Protein	P62070	Ras-related protein R-Ras2 OS=Homo sapiens OX=9606 GN=RRAS2 PE=1 SV=1	0	29.674	34	7	22	7	204	23.4	6.01	49.36	7	0	0	113.5	95.3	91.2	High	High	High	1
FALSE	High	Master Protein	Q00839	Heterogeneous nuclear ribonucleoprotein U OS=Homo sapiens OX=9606 GN=HNRNPU PE=1 SV=6	0	29.584	15	11	41	11	825	90.5	6	64.73	11	0	0	115.1	93	91.8	High	High	High	1
FALSE	High	Master Protein	P06899	Histone H2B type 1-J OS=Homo sapiens OX=9606 GN=H2BC11 PE=1 SV=3	0	29.506	41	6	46	2	126	13.9	10.32	76.6	6	0	0	96	100.6	103.5	High	High	High	1
FALSE	High	Master Protein	Q8IWX8	Calcium homeostasis endoplasmic reticulum protein OS=Homo sapiens OX=9606 GN=CHERP PE=1 SV=3	0	29.485	11	10	35	10	916	103.6	9.04	46.83	10	0	0	98.3	112.7	89	High	High	High	1
FALSE	High	Master Protein	P51149	Ras-related protein Rab-7a OS=Homo sapiens OX=9606 GN=RAB7A PE=1 SV=1	0	29.484	44	8	28	8	207	23.5	6.7	52.38	8	0	0	104.4	105	90.6	High	High	High	1
FALSE	High	Master Protein	Q9NR30	Nucleolar RNA helicase 2 OS=Homo sapiens OX=9606 GN=DDX21 PE=1 SV=5	0	29.41	17	11	26	11	783	87.3	9.28	35.94	11	0	0	100.6	103.9	95.5	High	High	High	1
FALSE	High	Master Protein	O94826	Mitochondrial import receptor subunit TOM70 OS=Homo sapiens OX=9606 GN=TOMM70 PE=1 SV=1	0	29.384	27	12	41	12	608	67.4	7.12	59.88	12	0	0	106.3	106.9	86.8	High	High	High	1
FALSE	High	Master Protein	Q9BUP0	EF-hand domain-containing protein D1 OS=Homo sapiens OX=9606 GN=EFHD1 PE=1 SV=1	0	29.139	38	9	45	7	239	26.9	5.39	79.83	9	0	0	98	101.7	100.3	High	High	High	1
FALSE	High	Master Protein	P27708	Multifunctional protein CAD OS=Homo sapiens OX=9606 GN=CAD PE=1 SV=3	0	29.015	6	10	20	10	2225	242.8	6.46	15.95	10	0	0	82	116	102	High	High	High	1
FALSE	High	Master Protein	P54709	Sodium/potassium-transporting ATPase subunit beta-3 OS=Homo sapiens OX=9606 GN=ATP1B3 PE=1 SV=1	0	28.813	36	7	35	7	279	31.5	8.35	52.02	7	0	0	116.3	94.2	89.5	High	High	High	1
FALSE	High	Master Protein	Q00325	Solute carrier family 25 member 3 OS=Homo sapiens OX=9606 GN=SLC25A3 PE=1 SV=2	0	28.766	31	11	25	11	362	40.1	9.38	38.22	11	0	0	109.9	95.5	94.5	High	High	High	1
FALSE	High	Master Protein	P23528	Cofilin-1 OS=Homo sapiens OX=9606 GN=CFL1 PE=1 SV=3	0	28.71	36	5	29	5	166	18.5	8.09	52.88	5	0	0	107.1	99.2	93.6	High	High	High	1	Met-loss+Acetyl [N-Term]
FALSE	High	Master Protein	P63244	Small ribosomal subunit protein RACK1 OS=Homo sapiens OX=9606 GN=RACK1 PE=1 SV=3	0	28.521	30	10	29	10	317	35.1	7.69	37.48	10	0	0	97	99.2	103.8	High	High	High	1
FALSE	High	Master Protein	O60814	Histone H2B type 1-K OS=Homo sapiens OX=9606 GN=H2BC12 PE=1 SV=3	0	28.366	41	6	47	2	126	13.9	10.32	82.26	6	0	4	101.8	95	103.2	High	High	High	1
FALSE	High	Master Protein	P55011	Solute carrier family 12 member 2 OS=Homo sapiens OX=9606 GN=SLC12A2 PE=1 SV=1	0	28.117	11	9	17	9	1212	131.4	6.4	21.85	9	0	0	82.8	123	94.2	High	High	High	1
FALSE	High	Master Protein	P49750	YLP motif-containing protein 1 OS=Homo sapiens OX=9606 GN=YLPM1 PE=1 SV=4	0	27.912	5	12	32	12	2146	241.5	6.55	38.43	12	0	0	117.2	95.7	87.1	High	High	High	1
FALSE	High	Master Protein	P61247	Small ribosomal subunit protein eS1 OS=Homo sapiens OX=9606 GN=RPS3A PE=1 SV=2	0	27.632	46	12	42	12	264	29.9	9.73	44.44	12	0	0	100.9	104	95.1	High	High	High	1
FALSE	High	Master Protein	Q06830	Peroxiredoxin-1 OS=Homo sapiens OX=9606 GN=PRDX1 PE=1 SV=1	0	27.623	46	8	31	8	199	22.1	8.13	63.25	8	0	0	73.4	111.1	115.5	High	High	High	1
FALSE	High	Master Protein	O43491	Band 4.1-like protein 2 OS=Homo sapiens OX=9606 GN=EPB41L2 PE=1 SV=1	0	27.106	7	6	14	6	1005	112.5	5.44	27.21	6	0	0	93.7	92.6	113.7	High	High	High	1
FALSE	High	Master Protein	Q12906	Interleukin enhancer-binding factor 3 OS=Homo sapiens OX=9606 GN=ILF3 PE=1 SV=3	0	27.058	14	7	18	7	894	95.3	8.76	29.83	7	0	0	114.3	96.5	89.2	High	High	High	1
FALSE	High	Master Protein	P22695	Cytochrome b-c1 complex subunit 2, mitochondrial OS=Homo sapiens OX=9606 GN=UQCRC2 PE=1 SV=3	0	26.911	25	7	20	7	453	48.4	8.63	26.98	7	0	0	84.2	102.9	112.9	High	High	High	1
FALSE	High	Master Protein	P20020	Plasma membrane calcium-transporting ATPase 1 OS=Homo sapiens OX=9606 GN=ATP2B1 PE=1 SV=4	0	26.886	7	6	18	3	1220	134.6	5.91	29.88	6	0	2	103.5	94.7	101.7	High	High	High	1
FALSE	High	Master Protein	P43243	Matrin-3 OS=Homo sapiens OX=9606 GN=MATR3 PE=1 SV=2	0	26.856	13	8	22	8	847	94.6	6.25	27.95	8	0	0	118.6	79.2	102.2	High	High	High	1
FALSE	High	Master Protein	Q13642	Four and a half LIM domains protein 1 OS=Homo sapiens OX=9606 GN=FHL1 PE=1 SV=4	0	26.661	31	8	41	8	323	36.2	8.97	61.77	8	0	0	97.8	98.5	103.7	High	High	High	1
FALSE	High	Master Protein	P62937	Peptidyl-prolyl cis-trans isomerase A OS=Homo sapiens OX=9606 GN=PPIA PE=1 SV=2	0	26.508	52	9	29	9	165	18	7.81	31.73	9	0	0	107.2	98	94.9	High	High	High	1
FALSE	High	Master Protein	P62424	Large ribosomal subunit protein eL8 OS=Homo sapiens OX=9606 GN=RPL7A PE=1 SV=2	0	26.435	30	10	27	10	266	30	10.61	39.52	10	0	0	106.1	93.5	100.4	High	High	High	1
FALSE	High	Master Protein	P52272	Heterogeneous nuclear ribonucleoprotein M OS=Homo sapiens OX=9606 GN=HNRNPM PE=1 SV=3	0	26.381	14	8	21	8	730	77.5	8.7	35.45	8	0	0	101.1	103.6	95.4	High	High	High	1
FALSE	High	Master Protein	P06753	Tropomyosin alpha-3 chain OS=Homo sapiens OX=9606 GN=TPM3 PE=1 SV=2	0	26.269	19	7	32	2	285	32.9	4.72	74.16	7	0	0	111.7	101.6	86.7	High	High	High	1
FALSE	High	Master Protein	Q9NYF8	Bcl-2-associated transcription factor 1 OS=Homo sapiens OX=9606 GN=BCLAF1 PE=1 SV=2	0	26.232	9	7	30	7	920	106.1	9.98	39.02	7	0	0	117.2	79.8	103	High	High	High	1
FALSE	High	Master Protein	P62906	Large ribosomal subunit protein uL1 OS=Homo sapiens OX=9606 GN=RPL10A PE=1 SV=2	0	26.061	35	7	18	7	217	24.8	9.94	29.73	7	0	0	102.3	96	101.7	High	High	High	1
FALSE	High	Master Protein	Q15758	Neutral amino acid transporter B(0) OS=Homo sapiens OX=9606 GN=SLC1A5 PE=1 SV=2	0	25.569	12	5	24	5	541	56.6	5.48	50.81	5	0	0	101	99	100.1	High	High	High	1	Acetyl [N-Term]
FALSE	High	Master Protein	Q9Y2W1	Thyroid hormone receptor-associated protein 3 OS=Homo sapiens OX=9606 GN=THRAP3 PE=1 SV=2	0	25.493	10	7	23	7	955	108.6	10.15	44.87	7	0	0	102.2	92	105.8	High	High	High	1
FALSE	High	Master Protein	P51991	Heterogeneous nuclear ribonucleoprotein A3 OS=Homo sapiens OX=9606 GN=HNRNPA3 PE=1 SV=2	0	25.407	26	8	42	7	378	39.6	9.01	63.72	8	0	0	103.8	91.3	104.9	High	High	High	1	Acetyl [N-Term]
FALSE	High	Master Protein	P31930	Cytochrome b-c1 complex subunit 1, mitochondrial OS=Homo sapiens OX=9606 GN=UQCRC1 PE=1 SV=3	0	25.326	11	5	15	5	480	52.6	6.37	27.59	5	0	0	100.5	101.4	98.1	High	High	High	1
FALSE	High	Master Protein	P15880	Small ribosomal subunit protein uS5 OS=Homo sapiens OX=9606 GN=RPS2 PE=1 SV=2	0	25.194	33	9	32	9	293	31.3	10.24	50.16	9	0	0	102.9	97.8	99.3	High	High	High	1
FALSE	High	Master Protein	P49006	MARCKS-related protein OS=Homo sapiens OX=9606 GN=MARCKSL1 PE=1 SV=2	0	25	18	5	16	5	195	19.5	4.67	45.67	5	0	0	117.9	109	73	High	High	High	1
FALSE	High	Master Protein	P0DP25	Calmodulin-3 OS=Homo sapiens OX=9606 GN=CALM3 PE=1 SV=1	0	24.983	32	5	35	5	149	16.8	4.22	64.12	5	0	0	95.8	103.5	100.7	High	High	High	1	Met-loss+Acetyl [N-Term]
FALSE	High	Master Protein	P02768	Albumin OS=Homo sapiens OX=9606 GN=ALB PE=1 SV=2	0	24.901	11	7	98	7	609	69.3	6.28	122.49	7	0	0	107.5	98.6	93.9	High	High	High	1
FALSE	High	Master Protein	Q9NZI8	Insulin-like growth factor 2 mRNA-binding protein 1 OS=Homo sapiens OX=9606 GN=IGF2BP1 PE=1 SV=2	0	24.809	14	7	18	5	577	63.4	9.2	35	7	0	2	104.3	108.9	86.9	High	High	High	1
FALSE	High	Master Protein	P12277	Creatine kinase B-type OS=Homo sapiens OX=9606 GN=CKB PE=1 SV=1	0	24.719	28	7	16	7	381	42.6	5.59	24.31	7	0	0	96.5	92.5	111	High	High	High	1
FALSE	High	Master Protein	P51148	Ras-related protein Rab-5C OS=Homo sapiens OX=9606 GN=RAB5C PE=1 SV=2	0	24.674	33	6	17	6	216	23.5	8.41	35.46	6	0	0	101.7	106	92.3	High	High	High	1
FALSE	High	Master Protein	P62280	Small ribosomal subunit protein uS17 OS=Homo sapiens OX=9606 GN=RPS11 PE=1 SV=3	0	24.551	50	7	27	7	158	18.4	10.3	43.48	7	0	0	107.1	97.6	95.2	High	High	High	1
FALSE	High	Master Protein	P08754	Guanine nucleotide-binding protein G(i) subunit alpha-3 OS=Homo sapiens OX=9606 GN=GNAI3 PE=1 SV=3	0	24.331	29	9	26	4	354	40.5	5.69	20.26	9	0	4	87.1	105.5	107.3	High	High	High	1
FALSE	High	Master Protein	Q15323	Keratin, type I cuticular Ha1 OS=Homo sapiens OX=9606 GN=KRT31 PE=1 SV=3	0	24.303	15	7	17	6	416	47.2	4.88	34.44	7	0	0	93.7	112.3	93.9	High	High	High	1
FALSE	High	Master Protein	Q16527	Cysteine and glycine-rich protein 2 OS=Homo sapiens OX=9606 GN=CSRP2 PE=1 SV=3	0	24.194	42	5	57	5	193	20.9	8.62	119.16	5	0	0	114	98.9	87.1	High	High	High	1
FALSE	High	Master Protein	P62241	Small ribosomal subunit protein eS8 OS=Homo sapiens OX=9606 GN=RPS8 PE=1 SV=2	0	23.893	36	6	23	6	208	24.2	10.32	35.87	6	0	0	96	94.4	109.6	High	High	High	1
FALSE	High	Master Protein	Q9Y2D5	PALM2-AKAP2 fusion protein OS=Homo sapiens OX=9606 GN=PALM2AKAP2 PE=1 SV=4	0	23.808	8	6	11	6	1103	122	5.06	17	6	0	0	96.7	82.1	121.3	High	High	High	1
FALSE	High	Master Protein	O43166	Signal-induced proliferation-associated 1-like protein 1 OS=Homo sapiens OX=9606 GN=SIPA1L1 PE=1 SV=4	0	23.737	6	9	15	9	1804	199.9	8.19	17.79	9	0	0	108.6	118.6	72.7	High	High	High	1
FALSE	High	Master Protein	Q9UJW0	Dynactin subunit 4 OS=Homo sapiens OX=9606 GN=DCTN4 PE=1 SV=1	0	23.671	17	6	22	6	460	52.3	7.34	42.38	6	0	0	89.4	99.4	111.2	High	High	High	1
FALSE	High	Master Protein	A0A075B6S2	Immunoglobulin kappa variable 2D-29 OS=Homo sapiens OX=9606 GN=IGKV2D-29 PE=3 SV=1	0	23.566	19	4	26	3	120	13.1	7.12	55.99	4	0	0	97.8	100.2	102	High	High	High	1
FALSE	High	Master Protein	O95831	Apoptosis-inducing factor 1, mitochondrial OS=Homo sapiens OX=9606 GN=AIFM1 PE=1 SV=1	0	23.461	15	7	19	7	613	66.9	8.95	23.79	7	0	0	101.8	103.4	94.8	High	High	High	1
FALSE	High	Master Protein	Q14160	Protein scribble homolog OS=Homo sapiens OX=9606 GN=SCRIB PE=1 SV=5	0	23.441	6	6	8	6	1630	174.8	5.07	11.9	6	0	0	70.1	114	115.9	High	High	High	1
FALSE	High	Master Protein	P39023	Large ribosomal subunit protein uL3 OS=Homo sapiens OX=9606 GN=RPL3 PE=1 SV=2	0	23.424	23	8	32	8	403	46.1	10.18	49.47	8	0	0	114.9	90.2	94.9	High	High	High	1
FALSE	High	Master Protein	A1L390	Pleckstrin homology domain-containing family G member 3 OS=Homo sapiens OX=9606 GN=PLEKHG3 PE=1 SV=1	0	23.281	8	7	15	7	1219	134.3	6.55	11.78	7	0	0	119	91.2	89.8	High	High	High	1
FALSE	High	Master Protein	Q9NUP9	Protein lin-7 homolog C OS=Homo sapiens OX=9606 GN=LIN7C PE=1 SV=1	0	23.275	38	6	35	6	197	21.8	8.43	65.15	6	0	0	112.9	97.8	89.2	High	High	High	1	Met-loss+Acetyl [N-Term]
FALSE	High	Master Protein	P22087	rRNA 2'-O-methyltransferase fibrillarin OS=Homo sapiens OX=9606 GN=FBL PE=1 SV=2	0	23.115	17	4	14	4	321	33.8	10.18	42.02	4	0	0	93.5	101.2	105.3	High	High	High	1
FALSE	High	Master Protein	P32969	Large ribosomal subunit protein uL6 OS=Homo sapiens OX=9606 GN=RPL9 PE=1 SV=1	0	22.896	26	5	20	5	192	21.9	9.95	29.67	5	0	0	287.3	3.9	8.8	High	High	High	1
FALSE	High	Master Protein	P15924	Desmoplakin OS=Homo sapiens OX=9606 GN=DSP PE=1 SV=3	0	22.83	4	9	19	9	2871	331.6	6.81	16.33	9	0	0	96.4	122.2	81.5	High	High	High	1
FALSE	High	Master Protein	P13073	Cytochrome c oxidase subunit 4 isoform 1, mitochondrial OS=Homo sapiens OX=9606 GN=COX4I1 PE=1 SV=1	0	22.683	34	7	44	7	169	19.6	9.51	62.59	7	0	0	120.4	98.2	81.4	High	High	High	1
FALSE	High	Master Protein	P13797	Plastin-3 OS=Homo sapiens OX=9606 GN=PLS3 PE=1 SV=4	0	22.643	16	7	17	7	630	70.8	5.6	30.15	7	0	0	111.4	91.3	97.2	High	High	High	1
FALSE	High	Master Protein	P07910	Heterogeneous nuclear ribonucleoproteins C1/C2 OS=Homo sapiens OX=9606 GN=HNRNPC PE=1 SV=4	0	22.623	18	7	17	7	306	33.7	5.08	28.64	7	0	0	95.1	85.2	119.7	High	High	High	1
FALSE	High	Master Protein	P18621	Large ribosomal subunit protein uL22 OS=Homo sapiens OX=9606 GN=RPL17 PE=1 SV=3	0	22.536	34	7	32	7	184	21.4	10.17	33.21	7	0	0	106	103.6	90.4	High	High	High	1
FALSE	High	Master Protein	P14923	Junction plakoglobin OS=Homo sapiens OX=9606 GN=JUP PE=1 SV=3	0	22.515	14	8	12	8	745	81.7	6.14	20.24	8	0	0	112.4	96.3	91.2	High	High	High	1
FALSE	High	Master Protein	P61586	Transforming protein RhoA OS=Homo sapiens OX=9606 GN=RHOA PE=1 SV=1	0	22.312	35	6	29	5	193	21.8	6.1	49.56	6	0	1	97.4	103	99.6	High	High	High	1
FALSE	High	Master Protein	P11940	Polyadenylate-binding protein 1 OS=Homo sapiens OX=9606 GN=PABPC1 PE=1 SV=2	0	22.25	13	8	21	6	636	70.6	9.5	25.45	8	0	1	99.5	103.6	96.9	High	High	High	1
FALSE	High	Master Protein	P23634	Plasma membrane calcium-transporting ATPase 4 OS=Homo sapiens OX=9606 GN=ATP2B4 PE=1 SV=2	0	22.238	5	5	13	2	1241	137.8	6.6	32.11	5	0	0		139.1	160.9	High	High	High	1
FALSE	High	Master Protein	Q9Y6C9	Mitochondrial carrier homolog 2 OS=Homo sapiens OX=9606 GN=MTCH2 PE=1 SV=1	0	22.15	18	4	13	4	303	33.3	7.97	31.24	4	0	0	108.2	89.2	102.5	High	High	High	1
FALSE	High	Master Protein	Q69YQ0	Cytospin-A OS=Homo sapiens OX=9606 GN=SPECC1L PE=1 SV=3	0	22.052	7	7	16	7	1117	124.5	5.76	24.73	7	0	0	111.8	96.5	91.7	High	High	High	1
FALSE	High	Master Protein	P27824	Calnexin OS=Homo sapiens OX=9606 GN=CANX PE=1 SV=2	0	22.038	17	7	16	7	592	67.5	4.6	14.75	7	0	0	38.2	127.1	134.7	High	High	High	1
FALSE	High	Master Protein	Q9C037	E3 ubiquitin-protein ligase TRIM4 OS=Homo sapiens OX=9606 GN=TRIM4 PE=1 SV=2	0	21.862	17	7	25	7	500	57.4	8.1	22.45	7	0	0	93	89.9	117.1	High	High	High	1
FALSE	High	Master Protein	P63000	Ras-related C3 botulinum toxin substrate 1 OS=Homo sapiens OX=9606 GN=RAC1 PE=1 SV=1	0	21.815	35	7	25	6	192	21.4	8.5	30	7	0	0	104.6	92.1	103.3	High	High	High	1
FALSE	High	Master Protein	P62249	Small ribosomal subunit protein uS9 OS=Homo sapiens OX=9606 GN=RPS16 PE=1 SV=2	0	21.723	49	8	33	8	146	16.4	10.21	65.34	8	0	0	106.8	97.1	96.1	High	High	High	1
FALSE	High	Master Protein	Q07020	Large ribosomal subunit protein eL18 OS=Homo sapiens OX=9606 GN=RPL18 PE=1 SV=2	0	21.69	31	5	18	5	188	21.6	11.72	47.05	5	0	0	96.4	105.4	98.2	High	High	High	1
FALSE	High	Master Protein	P09493	Tropomyosin alpha-1 chain OS=Homo sapiens OX=9606 GN=TPM1 PE=1 SV=2	0	21.66	23	8	24	4	284	32.7	4.74	46.19	8	0	1	97.6	99.7	102.7	High	High	High	1
FALSE	High	Master Protein	P27635	Large ribosomal subunit protein uL16 OS=Homo sapiens OX=9606 GN=RPL10 PE=1 SV=5	0	21.561	41	8	18	8	214	24.6	10.08	18.49	8	0	0	104.9	96.7	98.3	High	High	High	1
FALSE	High	Master Protein	P62879	Guanine nucleotide-binding protein G(I)/G(S)/G(T) subunit beta-2 OS=Homo sapiens OX=9606 GN=GNB2 PE=1 SV=3	0	21.479	22	6	24	3	340	37.3	6	32.7	6	0	0	95.9	94.4	109.7	High	High	High	1	Met-loss+Acetyl [N-Term]
FALSE	High	Master Protein	P24539	ATP synthase F(0) complex subunit B1, mitochondrial OS=Homo sapiens OX=9606 GN=ATP5PB PE=1 SV=2	0	21.436	21	5	14	5	256	28.9	9.36	32.34	5	0	0	111	92.5	96.6	High	High	High	1
FALSE	High	Master Protein	P45880	Voltage-dependent anion-selective channel protein 2 OS=Homo sapiens OX=9606 GN=VDAC2 PE=1 SV=2	0	21.421	28	8	20	8	294	31.5	7.56	22.13	8	0	0	103.2	99.7	97.1	High	High	High	1
FALSE	High	Master Protein	Q9P2M7	Cingulin OS=Homo sapiens OX=9606 GN=CGN PE=1 SV=3	0	21.329	9	11	20	11	1203	137	5.52	19.08	11	0	0	86	121.9	92.1	High	High	High	1
FALSE	High	Master Protein	P98175	RNA-binding protein 10 OS=Homo sapiens OX=9606 GN=RBM10 PE=1 SV=3	0	21.246	7	6	24	5	930	103.5	5.97	44.72	6	0	0	109.6	81.6	108.8	High	High	High	1
FALSE	High	Master Protein	Q12965	Unconventional myosin-Ie OS=Homo sapiens OX=9606 GN=MYO1E PE=1 SV=2	0	21.051	8	7	12	6	1108	127	8.92	17.48	7	0	0				High	High	High	1
FALSE	High	Master Protein	O95271	Poly [ADP-ribose] polymerase tankyrase-1 OS=Homo sapiens OX=9606 GN=TNKS PE=1 SV=2	0	20.571	5	5	12	3	1327	142	7.05	19.89	5	0	1	124.6	175.4		High	High	High	1
FALSE	High	Master Protein	Q9BQG0	Myb-binding protein 1A OS=Homo sapiens OX=9606 GN=MYBBP1A PE=1 SV=2	0	20.555	5	4	12	4	1328	148.8	9.28	20.11	4	0	0	77.4	109.2	113.4	High	High	High	1
FALSE	High	Master Protein	Q9UBC5	Unconventional myosin-Ia OS=Homo sapiens OX=9606 GN=MYO1A PE=1 SV=1	0	20.467	6	6	32	1	1043	118.3	9.31	42.22	6	0	0				n/a	n/a	High	1
FALSE	High	Master Protein	P46781	Small ribosomal subunit protein uS4 OS=Homo sapiens OX=9606 GN=RPS9 PE=1 SV=3	0	20.45	33	9	28	9	194	22.6	10.65	37.85	9	0	0	101.8	96	102.2	High	High	High	1
FALSE	High	Master Protein	P14618	Pyruvate kinase PKM OS=Homo sapiens OX=9606 GN=PKM PE=1 SV=4	0	20.408	11	5	22	5	531	57.9	7.84	47.41	5	0	0	116.3	90.3	93.4	High	High	High	1
FALSE	High	Master Protein	Q8NC51	SERPINE1 mRNA-binding protein 1 OS=Homo sapiens OX=9606 GN=SERBP1 PE=1 SV=2	0	20.355	8	3	19	3	408	44.9	8.65	47.66	3	0	0	109.5	86.9	103.6	High	High	High	1	Met-loss [N-Term]
FALSE	High	Master Protein	P62277	Small ribosomal subunit protein uS15 OS=Homo sapiens OX=9606 GN=RPS13 PE=1 SV=2	0	20.337	34	6	21	6	151	17.2	10.54	43.31	6	0	0	93.9	99	107.1	High	High	High	1
FALSE	High	Master Protein	P62834	Ras-related protein Rap-1A OS=Homo sapiens OX=9606 GN=RAP1A PE=1 SV=1	0	20.274	34	6	19	6	184	21	6.67	26.64	6	0	0	95.1	104.5	100.4	High	High	High	1
FALSE	High	Master Protein	O00567	Nucleolar protein 56 OS=Homo sapiens OX=9606 GN=NOP56 PE=1 SV=4	0	20.266	10	5	18	5	594	66	9.19	29.49	5	0	0	104	86.7	109.3	High	High	High	1
FALSE	High	Master Protein	P50990	T-complex protein 1 subunit theta OS=Homo sapiens OX=9606 GN=CCT8 PE=1 SV=4	0	20.074	13	6	14	6	548	59.6	5.6	18.65	6	0	0	96.9	99.8	103.3	High	High	High	1
FALSE	High	Master Protein	Q8NI35	InaD-like protein OS=Homo sapiens OX=9606 GN=PATJ PE=1 SV=3	0	19.962	4	6	15	6	1801	196.2	4.94	21.03	6	0	0	110.8	101	88.1	High	High	High	1
FALSE	High	Master Protein	Q8NCA5	Protein FAM98A OS=Homo sapiens OX=9606 GN=FAM98A PE=1 SV=2	0	19.939	15	5	12	5	518	55.2	8.95	9.97	5	0	0	115.3	90.1	94.7	High	High	High	1
FALSE	High	Master Protein	P05787	Keratin, type II cytoskeletal 8 OS=Homo sapiens OX=9606 GN=KRT8 PE=1 SV=7	0	19.673	11	5	16	2	483	53.7	5.59	29.56	5	0	0	99.7	82.1	118.2	High	High	High	1
FALSE	High	Master Protein	P61353	Large ribosomal subunit protein eL27 OS=Homo sapiens OX=9606 GN=RPL27 PE=1 SV=2	0	19.543	43	6	23	6	136	15.8	10.56	38.91	6	0	0	98.2	98.6	103.2	High	High	High	1
FALSE	High	Master Protein	P62854	Small ribosomal subunit protein eS26 OS=Homo sapiens OX=9606 GN=RPS26 PE=1 SV=3	0	19.509	44	4	60	4	115	13	11	80.3	4	0	0	111.9	92.5	95.6	High	High	High	1
FALSE	High	Master Protein	Q96PK6	RNA-binding protein 14 OS=Homo sapiens OX=9606 GN=RBM14 PE=1 SV=2	0	19.503	8	6	18	6	669	69.4	9.67	25.13	6	0	0	149.7	94.6	55.8	High	High	High	1
FALSE	High	Master Protein	Q9H0E2	Toll-interacting protein OS=Homo sapiens OX=9606 GN=TOLLIP PE=1 SV=1	0	19.492	21	4	16	4	274	30.3	5.97	30.4	4	0	0	102.9	96.6	100.5	High	High	High	1
FALSE	High	Master Protein	O75431	Metaxin-2 OS=Homo sapiens OX=9606 GN=MTX2 PE=1 SV=1	0	19.441	21	4	13	4	263	29.7	6.29	28.52	4	0	0	171.1	74.5	54.4	High	High	High	1
FALSE	High	Master Protein	P61158	Actin-related protein 3 OS=Homo sapiens OX=9606 GN=ACTR3 PE=1 SV=3	0	19.378	18	6	13	6	418	47.3	5.88	16.16	6	0	0	73.5	182.4	44.1	High	High	High	1
FALSE	High	Master Protein	P31040	Succinate dehydrogenase [ubiquinone] flavoprotein subunit, mitochondrial OS=Homo sapiens OX=9606 GN=SDHA PE=1 SV=2	0	19.35	14	7	12	7	664	72.6	7.39	17.26	7	0	0	98.4	78.5	123.1	High	High	High	1
FALSE	High	Master Protein	Q5JWF2	Guanine nucleotide-binding protein G(s) subunit alpha isoforms XLas OS=Homo sapiens OX=9606 GN=GNAS PE=1 SV=2	0	19.327	8	7	18	6	1037	111	5.03	20.82	7	0	0	97.9	94.4	107.7	High	High	High	1
FALSE	High	Master Protein	P46459	Vesicle-fusing ATPase OS=Homo sapiens OX=9606 GN=NSF PE=1 SV=3	0	19.163	10	7	15	7	744	82.5	6.95	19.9	7	0	0	98.3	91.6	110.1	High	High	High	1
FALSE	High	Master Protein	O14979	Heterogeneous nuclear ribonucleoprotein D-like OS=Homo sapiens OX=9606 GN=HNRNPDL PE=1 SV=3	0	19.037	16	6	13	4	420	46.4	9.57	12.88	6	0	1	105.7	103.9	90.3	High	High	High	1
FALSE	High	Master Protein	P04899	Guanine nucleotide-binding protein G(i) subunit alpha-2 OS=Homo sapiens OX=9606 GN=GNAI2 PE=1 SV=3	0	18.979	23	7	18	2	355	40.4	5.54	18.37	7	0	0	90.8	91	118.2	High	High	High	1
FALSE	High	Master Protein	P12268	Inosine-5'-monophosphate dehydrogenase 2 OS=Homo sapiens OX=9606 GN=IMPDH2 PE=1 SV=2	0	18.947	12	4	19	4	514	55.8	6.9	59.01	4	0	0	107.8	98.1	94.1	High	High	High	1
FALSE	High	Master Protein	Q92828	Coronin-2A OS=Homo sapiens OX=9606 GN=CORO2A PE=1 SV=2	0	18.905	15	6	13	6	525	59.7	8.05	15.3	6	0	0	86.3	109.5	104.2	High	High	High	1
FALSE	High	Master Protein	P39019	Small ribosomal subunit protein eS19 OS=Homo sapiens OX=9606 GN=RPS19 PE=1 SV=2	0	18.873	35	7	24	7	145	16.1	10.32	27.65	7	0	0	96.4	94.5	109	High	High	High	1
FALSE	High	Master Protein	P61313	Large ribosomal subunit protein eL15 OS=Homo sapiens OX=9606 GN=RPL15 PE=1 SV=2	0	18.702	27	5	25	5	204	24.1	11.62	40.54	5	0	0	109.7	96.5	93.8	High	High	High	1
FALSE	High	Master Protein	Q15366	Poly(rC)-binding protein 2 OS=Homo sapiens OX=9606 GN=PCBP2 PE=1 SV=1	0	18.684	18	5	16	4	365	38.6	6.79	28.36	5	0	1	103.1	103.5	93.3	High	High	High	1
FALSE	High	Master Protein	Q9UJZ1	Stomatin-like protein 2, mitochondrial OS=Homo sapiens OX=9606 GN=STOML2 PE=1 SV=1	0	18.651	34	7	32	7	356	38.5	7.39	19.25	7	0	0	84.5	94.1	121.4	High	High	High	1
FALSE	High	Master Protein	O15027	Protein transport protein Sec16A OS=Homo sapiens OX=9606 GN=SEC16A PE=1 SV=4	0	18.604	4	7	22	7	2357	251.7	5.8	14.05	7	0	0	134.8	80.1	85.1	High	High	High	1
FALSE	High	Master Protein	Q9NS69	Mitochondrial import receptor subunit TOM22 homolog OS=Homo sapiens OX=9606 GN=TOMM22 PE=1 SV=3	0	18.527	32	3	14	3	142	15.5	4.34	25.26	3	0	0	105.3	91.6	103.1	High	High	High	1	Met-loss+Acetyl [N-Term]
FALSE	High	Master Protein	P23246	Splicing factor, proline- and glutamine-rich OS=Homo sapiens OX=9606 GN=SFPQ PE=1 SV=2	0	18.373	8	4	26	3	707	76.1	9.44	25.16	4	0	1	116.2	102.7	81.2	High	High	High	1
FALSE	High	Master Protein	Q14974	Importin subunit beta-1 OS=Homo sapiens OX=9606 GN=KPNB1 PE=1 SV=2	0	18.321	7	4	15	4	876	97.1	4.78	25.34	4	0	0	115.3	98.7	86	High	High	High	1
FALSE	High	Master Protein	P11171	Protein 4.1 OS=Homo sapiens OX=9606 GN=EPB41 PE=1 SV=4	0	18.298	6	4	9	3	864	97	5.58	16.7	4	0	0	120.3	82.4	97.3	High	High	High	1
FALSE	High	Master Protein	P04075	Fructose-bisphosphate aldolase A OS=Homo sapiens OX=9606 GN=ALDOA PE=1 SV=2	0	18.224	18	5	11	5	364	39.4	8.09	19.39	5	0	0	113.4	98.7	88	High	High	High	1
FALSE	High	Master Protein	P62917	Large ribosomal subunit protein uL2 OS=Homo sapiens OX=9606 GN=RPL8 PE=1 SV=2	0	18.182	24	4	20	4	257	28	11.03	36.53	4	0	0	110.1	100.3	89.6	High	High	High	1
FALSE	High	Master Protein	P02533	Keratin, type I cytoskeletal 14 OS=Homo sapiens OX=9606 GN=KRT14 PE=1 SV=4	0	18.119	15	8	27	2	472	51.5	5.16	42.65	8	0	0				High	High	High	1
FALSE	High	Master Protein	O75489	NADH dehydrogenase [ubiquinone] iron-sulfur protein 3, mitochondrial OS=Homo sapiens OX=9606 GN=NDUFS3 PE=1 SV=1	0	18.062	20	4	11	4	264	30.2	7.5	16.03	4	0	0		143.2	156.8	High	High	High	1
FALSE	High	Master Protein	Q6ZU35	Capping protein-inhibiting regulator of actin dynamics OS=Homo sapiens OX=9606 GN=CRACD PE=1 SV=3	0	18.05	4	3	8	3	1233	136.7	5.6	15.4	3	0	0	102.4	97.9	99.7	High	High	High	1
FALSE	High	Master Protein	P60174	Triosephosphate isomerase OS=Homo sapiens OX=9606 GN=TPI1 PE=1 SV=4	0	17.864	21	4	13	4	249	26.7	6.9	33.34	4	0	0	114.7	91.4	93.9	High	High	High	1
FALSE	High	Master Protein	O15144	Actin-related protein 2/3 complex subunit 2 OS=Homo sapiens OX=9606 GN=ARPC2 PE=1 SV=1	0	17.815	21	6	16	6	300	34.3	7.36	20.82	6	0	0	117.1	93.3	89.6	High	High	High	1
FALSE	High	Master Protein	Q8WWI1	LIM domain only protein 7 OS=Homo sapiens OX=9606 GN=LMO7 PE=1 SV=3	0	17.81	6	7	13	7	1683	192.6	8.09	16.8	7	0	0	94.3	107.7	98	High	High	High	1
FALSE	High	Master Protein	P09104	Gamma-enolase OS=Homo sapiens OX=9606 GN=ENO2 PE=1 SV=3	0	17.799	17	5	82	2	434	47.2	5.03	102.39	5	0	0	96.5	93.3	110.2	High	High	High	1
FALSE	High	Master Protein	P33527	Multidrug resistance-associated protein 1 OS=Homo sapiens OX=9606 GN=ABCC1 PE=1 SV=3	0	17.66	4	5	11	5	1531	171.5	7.11	20.38	5	0	0	105.2	97.3	97.4	High	High	High	1
FALSE	High	Master Protein	P36542	ATP synthase subunit gamma, mitochondrial OS=Homo sapiens OX=9606 GN=ATP5F1C PE=1 SV=1	0	17.458	17	5	17	5	298	33	9.22	25.34	5	0	0	113.8	86	100.2	High	High	High	1
FALSE	High	Master Protein	P11586	C-1-tetrahydrofolate synthase, cytoplasmic OS=Homo sapiens OX=9606 GN=MTHFD1 PE=1 SV=4	0	17.408	12	9	21	9	935	101.5	7.3	16.99	9	0	0	110.3		189.7	High	High	High	1
FALSE	High	Master Protein	P02538	Keratin, type II cytoskeletal 6A OS=Homo sapiens OX=9606 GN=KRT6A PE=1 SV=3	0	17.323	13	7	14	3	564	60	8	18.77	7	0	0				High	n/a	High	1
FALSE	High	Master Protein	P06396	Gelsolin OS=Homo sapiens OX=9606 GN=GSN PE=1 SV=1	0	17.26	9	5	15	5	782	85.6	6.28	22.54	5	0	0	119.2	89.5	91.3	High	High	High	1
FALSE	High	Master Protein	Q9BY89	Uncharacterized protein KIAA1671 OS=Homo sapiens OX=9606 GN=KIAA1671 PE=1 SV=2	0	16.945	3	3	11	3	1806	196.6	8.47	34.4	3	0	0	96.5	103.1	100.4	High	High	High	1
FALSE	High	Master Protein	P30050	Large ribosomal subunit protein uL11 OS=Homo sapiens OX=9606 GN=RPL12 PE=1 SV=1	0	16.764	43	5	13	5	165	17.8	9.42	18.43	5	0	0	103.3	101.9	94.8	High	High	High	1
FALSE	High	Master Protein	Q14571	Inositol 1,4,5-trisphosphate receptor type 2 OS=Homo sapiens OX=9606 GN=ITPR2 PE=1 SV=2	0	16.715	2	5	11	3	2701	307.9	6.43	17.87	5	0	1		94	206	High	High	High	1
FALSE	High	Master Protein	Q99569	Plakophilin-4 OS=Homo sapiens OX=9606 GN=PKP4 PE=1 SV=2	0	16.646	7	8	11	8	1192	131.8	8.94	19.08	8	0	0				High	High	High	1
FALSE	High	Master Protein	Q12792	Twinfilin-1 OS=Homo sapiens OX=9606 GN=TWF1 PE=1 SV=3	0	16.625	19	6	15	5	350	40.3	6.96	24.38	6	0	0	92.5	100	107.5	High	High	High	1	Met-loss+Acetyl [N-Term]
FALSE	High	Master Protein	P50914	Large ribosomal subunit protein eL14 OS=Homo sapiens OX=9606 GN=RPL14 PE=1 SV=4	0	16.486	21	4	15	4	215	23.4	10.93	28.72	4	0	0	108.3	95.7	95.9	High	High	High	1
FALSE	High	Master Protein	Q9NVJ2	ADP-ribosylation factor-like protein 8B OS=Homo sapiens OX=9606 GN=ARL8B PE=1 SV=1	0	16.468	39	5	17	5	186	21.5	8.43	28.96	5	0	0	94.5	93.8	111.7	High	High	High	1
FALSE	High	Master Protein	P62888	Large ribosomal subunit protein eL30 OS=Homo sapiens OX=9606 GN=RPL30 PE=1 SV=2	0	16.438	41	3	20	3	115	12.8	9.63	47.57	3	0	0	119.7	92.7	87.6	High	High	High	1
FALSE	High	Master Protein	P80723	Brain acid soluble protein 1 OS=Homo sapiens OX=9606 GN=BASP1 PE=1 SV=2	0	16.432	32	3	7	3	227	22.7	4.63	25.59	3	0	0	115.2	91.2	93.6	High	High	High	1
FALSE	High	Master Protein	Q8NEY8	Periphilin-1 OS=Homo sapiens OX=9606 GN=PPHLN1 PE=1 SV=2	0	16.366	13	6	31	6	458	52.7	9.11	38.85	6	0	0	131.5	86.4	82.1	High	High	High	1
FALSE	High	Master Protein	P62081	Small ribosomal subunit protein eS7 OS=Homo sapiens OX=9606 GN=RPS7 PE=1 SV=1	0	16.282	38	4	16	4	194	22.1	10.1	37.39	4	0	0	91.2	107.4	101.5	High	High	High	1
FALSE	High	Master Protein	O15143	Actin-related protein 2/3 complex subunit 1B OS=Homo sapiens OX=9606 GN=ARPC1B PE=1 SV=3	0	16.211	13	3	13	3	372	40.9	8.35	28.76	3	0	0	112.8	90.3	96.8	High	High	High	1
FALSE	High	Master Protein	Q9Y512	Sorting and assembly machinery component 50 homolog OS=Homo sapiens OX=9606 GN=SAMM50 PE=1 SV=3	0	16.183	16	6	17	6	469	51.9	6.9	28.05	6	0	0	125	65.9	109.1	High	High	High	1
FALSE	High	Master Protein	Q9Y277	Voltage-dependent anion-selective channel protein 3 OS=Homo sapiens OX=9606 GN=VDAC3 PE=1 SV=1	0	16.079	18	4	12	3	283	30.6	8.66	18.56	4	0	0	112	102.6	85.4	High	High	High	1
FALSE	High	Master Protein	P05388	Large ribosomal subunit protein uL10 OS=Homo sapiens OX=9606 GN=RPLP0 PE=1 SV=1	0	16.037	19	5	46	5	317	34.3	5.97	94.36	5	0	0	96.4	98.9	104.7	High	High	High	1
FALSE	High	Master Protein	P31689	DnaJ homolog subfamily A member 1 OS=Homo sapiens OX=9606 GN=DNAJA1 PE=1 SV=2	0	15.944	20	6	16	6	397	44.8	7.08	14.21	6	0	0	109.2	92.6	98.2	High	High	High	1
FALSE	High	Master Protein	P61019	Ras-related protein Rab-2A OS=Homo sapiens OX=9606 GN=RAB2A PE=1 SV=1	0	15.797	30	5	13	5	212	23.5	6.54	8.14	5	0	0	99.8	101.1	99	High	High	High	1
FALSE	High	Master Protein	P62979	Ubiquitin-ribosomal protein eS31 fusion protein OS=Homo sapiens OX=9606 GN=RPS27A PE=1 SV=2	0	15.776	42	5	23	5	156	18	9.64	41.11	5	0	0	106.8	90.4	102.8	High	High	High	1
FALSE	High	Master Protein	P28290	Protein ITPRID2 OS=Homo sapiens OX=9606 GN=ITPRID2 PE=1 SV=3	0	15.771	5	5	12	5	1259	138.3	5.19	12.79	5	0	0	12.7	143.4	143.9	High	High	High	1
FALSE	High	Master Protein	P29992	Guanine nucleotide-binding protein subunit alpha-11 OS=Homo sapiens OX=9606 GN=GNA11 PE=1 SV=2	0	15.737	18	6	11	6	359	42.1	5.69	14.38	6	0	0	137.5		162.5	High	High	High	1
FALSE	High	Master Protein	Q9UGI8	Testin OS=Homo sapiens OX=9606 GN=TES PE=1 SV=1	0	15.645	12	3	15	3	421	48	7.68	42.53	3	0	0	128.2	86.3	85.5	High	High	High	1
FALSE	High	Master Protein	O75955	Flotillin-1 OS=Homo sapiens OX=9606 GN=FLOT1 PE=1 SV=3	0	15.624	19	6	14	6	427	47.3	7.49	12.1	6	0	0	94.9	89.8	115.2	High	High	High	1
FALSE	High	Master Protein	O43390	Heterogeneous nuclear ribonucleoprotein R OS=Homo sapiens OX=9606 GN=HNRNPR PE=1 SV=1	0	15.473	10	6	21	6	633	70.9	8.13	27.23	6	0	0	89.7	99.1	111.2	High	High	High	1
FALSE	High	Master Protein	Q15149	Plectin OS=Homo sapiens OX=9606 GN=PLEC PE=1 SV=3	0	15.412	2	7	16	7	4684	531.5	5.96	22.62	7	0	0	96.4	104.2	99.4	High	High	High	1
FALSE	High	Master Protein	P05387	Large ribosomal subunit protein P2 OS=Homo sapiens OX=9606 GN=RPLP2 PE=1 SV=1	0	15.348	41	3	9	3	115	11.7	4.54	17.33	3	0	0	84.5	106.1	109.4	High	High	High	1
FALSE	High	Master Protein	P06748	Nucleophosmin OS=Homo sapiens OX=9606 GN=NPM1 PE=1 SV=2	0	15.22	16	3	9	3	294	32.6	4.78	12.76	3	0	0	95.2	101	103.7	High	High	High	1
FALSE	High	Master Protein	P62269	Small ribosomal subunit protein uS13 OS=Homo sapiens OX=9606 GN=RPS18 PE=1 SV=3	0	15.188	31	5	18	5	152	17.7	10.99	31.68	5	0	0	104	101.2	94.8	High	High	High	1
FALSE	High	Master Protein	Q8WUA2	Peptidyl-prolyl cis-trans isomerase-like 4 OS=Homo sapiens OX=9606 GN=PPIL4 PE=1 SV=1	0	15.183	11	4	23	4	492	57.2	5.92	44.81	4	0	0	128.5	89.8	81.7	High	High	High	1
FALSE	High	Master Protein	P13647	Keratin, type II cytoskeletal 5 OS=Homo sapiens OX=9606 GN=KRT5 PE=1 SV=3	0	15.092	8	5	10	1	590	62.3	7.74	18.67	5	0	0				n/a	n/a	High	1
FALSE	High	Master Protein	P51809	Vesicle-associated membrane protein 7 OS=Homo sapiens OX=9606 GN=VAMP7 PE=1 SV=3	0	15.074	26	5	12	5	220	24.9	8.6	23.99	5	0	0	97.1	92.8	110	High	High	High	1	Met-loss [N-Term]
FALSE	High	Master Protein	O95429	BAG family molecular chaperone regulator 4 OS=Homo sapiens OX=9606 GN=BAG4 PE=1 SV=1	0	15.071	25	6	15	6	457	49.6	5.12	5.66	6	0	0	99.1	100.9	99.9	High	High	High	1
FALSE	High	Master Protein	P63104	14-3-3 protein zeta/delta OS=Homo sapiens OX=9606 GN=YWHAZ PE=1 SV=1	0	14.983	25	5	11	4	245	27.7	4.79	16.65	5	0	1	110.3	88.5	101.2	High	High	High	1	Acetyl [N-Term]
FALSE	High	Master Protein	P15151	Poliovirus receptor OS=Homo sapiens OX=9606 GN=PVR PE=1 SV=2	0	14.927	11	3	8	3	417	45.3	6.52	16.19	3	0	0	105.3	99.7	95	High	High	High	1
FALSE	High	Master Protein	Q7Z2W4	Zinc finger CCCH-type antiviral protein 1 OS=Homo sapiens OX=9606 GN=ZC3HAV1 PE=1 SV=3	0	14.859	5	4	11	4	902	101.4	8.4	19.43	4	0	0	120.9	92.8	86.3	High	High	High	1
FALSE	High	Master Protein	P62841	Small ribosomal subunit protein uS19 OS=Homo sapiens OX=9606 GN=RPS15 PE=1 SV=2	0	14.835	28	3	16	3	145	17	10.39	29.7	3	0	0	132.2	92.1	75.8	High	High	High	1
FALSE	High	Master Protein	P35240	Merlin OS=Homo sapiens OX=9606 GN=NF2 PE=1 SV=1	0	14.815	10	6	15	6	595	69.6	6.47	17.5	6	0	0	127.2	88.5	84.3	High	High	High	1
FALSE	High	Master Protein	P61160	Actin-related protein 2 OS=Homo sapiens OX=9606 GN=ACTR2 PE=1 SV=1	0	14.772	12	4	12	4	394	44.7	6.74	22.01	4	0	0	96.1	108.6	95.3	High	High	High	1
FALSE	High	Master Protein	Q9Y230	RuvB-like 2 OS=Homo sapiens OX=9606 GN=RUVBL2 PE=1 SV=3	0	14.715	13	6	13	6	463	51.1	5.64	19.19	6	0	0	86	93.1	120.9	High	High	High	1	Met-loss+Acetyl [N-Term]
FALSE	High	Master Protein	P63173	Large ribosomal subunit protein eL38 OS=Homo sapiens OX=9606 GN=RPL38 PE=1 SV=2	0	14.657	47	4	15	4	70	8.2	10.1	22.6	4	0	0	96	104.3	99.7	High	High	High	1
FALSE	High	Master Protein	P01116	GTPase KRas OS=Homo sapiens OX=9606 GN=KRAS PE=1 SV=1	0	14.636	28	5	13	4	189	21.6	6.77	11.05	5	0	0	114.7	90.3	95	High	High	High	1
FALSE	High	Master Protein	Q16576	Histone-binding protein RBBP7 OS=Homo sapiens OX=9606 GN=RBBP7 PE=1 SV=1	0	14.506	9	4	12	1	425	47.8	5.05	18.36	4	0	0	125.8	99	75.2	High	Peak Found	High	1
FALSE	High	Master Protein	O00425	Insulin-like growth factor 2 mRNA-binding protein 3 OS=Homo sapiens OX=9606 GN=IGF2BP3 PE=1 SV=2	0	14.506	13	6	16	3	579	63.7	8.87	18.82	6	0	1	99.7	114.9	85.4	High	High	High	1
FALSE	High	Master Protein	P62263	Small ribosomal subunit protein uS11 OS=Homo sapiens OX=9606 GN=RPS14 PE=1 SV=3	0	14.379	36	4	16	4	151	16.3	10.05	26.75	4	0	0	111.8	94.2	93.9	High	High	High	1
FALSE	High	Master Protein	P08779	Keratin, type I cytoskeletal 16 OS=Homo sapiens OX=9606 GN=KRT16 PE=1 SV=4	0	14.357	13	7	26	1	473	51.2	5.05	34.92	7	0	0	175.4	64.9	59.7	High	Peak Found	High	1
FALSE	High	Master Protein	Q96HY6	DDRGK domain-containing protein 1 OS=Homo sapiens OX=9606 GN=DDRGK1 PE=1 SV=2	0	14.294	11	2	6	2	314	35.6	5.12	21.06	2	0	0	102	103.1	94.9	High	High	High	1
FALSE	High	Master Protein	Q8IXT5	RNA-binding protein 12B OS=Homo sapiens OX=9606 GN=RBM12B PE=1 SV=2	0	14.159	5	5	12	5	1001	118	6.81	13.72	5	0	0	153.3	85.4	61.3	High	High	High	1
FALSE	High	Master Protein	P27348	14-3-3 protein theta OS=Homo sapiens OX=9606 GN=YWHAQ PE=1 SV=1	0	14.145	19	4	9	3	245	27.7	4.78	15.11	4	0	0	165.4	62.6	72	High	High	High	1
FALSE	High	Master Protein	Q99729	Heterogeneous nuclear ribonucleoprotein A/B OS=Homo sapiens OX=9606 GN=HNRNPAB PE=1 SV=2	0	14.125	11	3	9	2	332	36.2	8.21	16.32	3	0	0	123.9	88.4	87.7	High	High	High	1
FALSE	High	Master Protein	P46782	Small ribosomal subunit protein uS7 OS=Homo sapiens OX=9606 GN=RPS5 PE=1 SV=4	0	14.125	27	4	10	4	204	22.9	9.72	12.95	4	0	0	111.8	94.2	94	High	High	High	1	Met-loss+Acetyl [N-Term]
FALSE	High	Master Protein	Q9Y383	Putative RNA-binding protein Luc7-like 2 OS=Homo sapiens OX=9606 GN=LUC7L2 PE=1 SV=2	0	14.122	14	4	7	4	392	46.5	10.01	6.9	4	0	0	129	85	86	High	High	High	1
FALSE	High	Master Protein	P61421	V-type proton ATPase subunit d 1 OS=Homo sapiens OX=9606 GN=ATP6V0D1 PE=1 SV=1	0	14.063	22	6	15	6	351	40.3	5	10.71	6	0	0	123	64.2	112.8	High	High	High	1
FALSE	High	Master Protein	Q9H9B4	Sideroflexin-1 OS=Homo sapiens OX=9606 GN=SFXN1 PE=1 SV=4	0	14.06	24	6	16	6	322	35.6	9.07	17.83	6	0	0	92.2	102.8	105.1	High	High	High	1
FALSE	High	Master Protein	P40429	Large ribosomal subunit protein uL13 OS=Homo sapiens OX=9606 GN=RPL13A PE=1 SV=2	0	14.045	27	5	15	5	203	23.6	10.93	23.07	5	0	0	106	99.8	94.1	High	High	High	1	Met-loss+Acetyl [N-Term]
FALSE	High	Master Protein	P19474	E3 ubiquitin-protein ligase TRIM21 OS=Homo sapiens OX=9606 GN=TRIM21 PE=1 SV=1	0	14.033	12	5	16	5	475	54.1	6.38	21.04	5	0	0	300			High	High	High	1
FALSE	High	Master Protein	P19338	Nucleolin OS=Homo sapiens OX=9606 GN=NCL PE=1 SV=3	0	14.015	9	7	25	7	710	76.6	4.7	30.12	7	0	0	102.9	97.9	99.2	High	High	High	1
FALSE	High	Master Protein	P48047	ATP synthase subunit O, mitochondrial OS=Homo sapiens OX=9606 GN=ATP5PO PE=1 SV=1	0	13.973	27	5	15	5	213	23.3	9.96	23.08	5	0	0	104.1	97.7	98.2	High	High	High	1
FALSE	High	Master Protein	Q9NNW5	tRNA (34-2'-O)-methyltransferase regulator WDR6 OS=Homo sapiens OX=9606 GN=WDR6 PE=1 SV=1	0	13.946	6	6	12	6	1121	121.6	6.87	11.65	6	0	0	142.4	98.9	58.7	High	High	High	1
FALSE	High	Master Protein	P46940	Ras GTPase-activating-like protein IQGAP1 OS=Homo sapiens OX=9606 GN=IQGAP1 PE=1 SV=1	0	13.862	3	5	8	4	1657	189.1	6.48	8.7	5	0	0	106.2	104.6	89.2	High	High	High	1
FALSE	High	Master Protein	P62750	Large ribosomal subunit protein uL23 OS=Homo sapiens OX=9606 GN=RPL23A PE=1 SV=1	0	13.805	21	4	12	4	156	17.7	10.45	22.16	4	0	0	108	91.2	100.8	High	High	High	1
FALSE	High	Master Protein	P62753	Small ribosomal subunit protein eS6 OS=Homo sapiens OX=9606 GN=RPS6 PE=1 SV=1	0	13.794	16	3	14	3	249	28.7	10.84	21.68	3	0	0	118.5	67.3	114.2	High	High	High	1
FALSE	High	Master Protein	P20674	Cytochrome c oxidase subunit 5A, mitochondrial OS=Homo sapiens OX=9606 GN=COX5A PE=1 SV=2	0	13.789	27	4	9	4	150	16.8	6.79	10.1	4	0	0	92.5	109.5	98	High	High	High	1
FALSE	High	Master Protein	Q4KMP7	TBC1 domain family member 10B OS=Homo sapiens OX=9606 GN=TBC1D10B PE=1 SV=3	0	13.636	3	2	6	2	808	87.1	9.19	17.05	2	0	0	111	98.1	90.9	High	High	High	1
FALSE	High	Master Protein	P22392	Nucleoside diphosphate kinase B OS=Homo sapiens OX=9606 GN=NME2 PE=1 SV=1	0	13.518	31	4	12	4	152	17.3	8.41	22.07	4	0	0	96.9	84.4	118.7	High	High	High	1
FALSE	High	Master Protein	Q14257	Reticulocalbin-2 OS=Homo sapiens OX=9606 GN=RCN2 PE=1 SV=1	0	13.505	18	4	13	4	317	36.9	4.4	21.8	4	0	0	99.4	101.6	99	High	High	High	1
FALSE	High	Master Protein	P62829	Large ribosomal subunit protein uL14 OS=Homo sapiens OX=9606 GN=RPL23 PE=1 SV=1	0	13.479	31	3	15	3	140	14.9	10.51	20.39	3	0	0	101.9	96.7	101.3	High	High	High	1
FALSE	High	Master Protein	O14880	Glutathione S-transferase 3, mitochondrial OS=Homo sapiens OX=9606 GN=MGST3 PE=1 SV=1	0	13.349	18	2	6	2	152	16.5	9.38	16.91	2	0	0	94.1	99.5	106.4	High	High	High	1
FALSE	High	Master Protein	Q9NR12	PDZ and LIM domain protein 7 OS=Homo sapiens OX=9606 GN=PDLIM7 PE=1 SV=1	0	13.314	11	4	12	4	457	49.8	8.41	14.7	4	0	0	99.4	100.2	100.4	High	High	High	1
FALSE	High	Master Protein	P50991	T-complex protein 1 subunit delta OS=Homo sapiens OX=9606 GN=CCT4 PE=1 SV=4	0	13.303	7	3	7	3	539	57.9	7.83	10.48	3	0	0				High	High	High	1
FALSE	High	Master Protein	P14649	Myosin light chain 6B OS=Homo sapiens OX=9606 GN=MYL6B PE=1 SV=1	0	13.122	25	4	9	2	208	22.8	5.73	11.24	4	0	0				High	n/a	High	1
FALSE	High	Master Protein	Q15907	Ras-related protein Rab-11B OS=Homo sapiens OX=9606 GN=RAB11B PE=1 SV=4	0	13.1	21	4	11	4	218	24.5	5.94	16.23	4	0	0	104.3	85.9	109.8	High	High	High	1
FALSE	High	Master Protein	P62633	CCHC-type zinc finger nucleic acid binding protein OS=Homo sapiens OX=9606 GN=CNBP PE=1 SV=1	0	13.077	23	3	12	3	177	19.5	7.71	22.13	3	0	0	122.8	101.7	75.5	High	High	High	1
FALSE	High	Master Protein	Q9BVP2	Guanine nucleotide-binding protein-like 3 OS=Homo sapiens OX=9606 GN=GNL3 PE=1 SV=2	0	13.054	7	3	8	3	549	62	9.16	21.07	3	0	0				High	High	High	1
FALSE	High	Master Protein	O43143	ATP-dependent RNA helicase DHX15 OS=Homo sapiens OX=9606 GN=DHX15 PE=1 SV=2	0	13.041	7	5	13	5	795	90.9	7.46	8.03	5	0	0	128.9	92.8	78.3	High	High	High	1
FALSE	High	Master Protein	Q92692	Nectin-2 OS=Homo sapiens OX=9606 GN=NECTIN2 PE=1 SV=1	0	13.023	11	5	12	5	538	57.7	4.82	24.35	5	0	0	105.2	94.5	100.3	High	High	High	1
FALSE	High	Master Protein	Q0ZGT2	Nexilin OS=Homo sapiens OX=9606 GN=NEXN PE=1 SV=1	0	13.013	7	5	12	5	675	80.6	5.33	14.24	5	0	0	89.4	107.3	103.3	High	High	High	1
FALSE	High	Master Protein	Q9UDY2	Tight junction protein ZO-2 OS=Homo sapiens OX=9606 GN=TJP2 PE=1 SV=2	0	13.009	4	4	9	4	1190	133.9	7.4	17.43	4	0	0				High	High	High	1
FALSE	High	Master Protein	P26373	Large ribosomal subunit protein eL13 OS=Homo sapiens OX=9606 GN=RPL13 PE=1 SV=4	0	12.979	24	5	22	5	211	24.2	11.65	38.22	5	0	0	103.7	96.1	100.1	High	High	High	1
FALSE	High	Master Protein	P53621	Coatomer subunit alpha OS=Homo sapiens OX=9606 GN=COPA PE=1 SV=2	0	12.948	5	4	9	4	1224	138.3	7.66	14.05	4	0	0	64.2	84.5	151.3	High	High	High	1
FALSE	High	Master Protein	Q9NZ32	Actin-related protein 10 OS=Homo sapiens OX=9606 GN=ACTR10 PE=1 SV=1	0	12.869	12	3	8	3	417	46.3	7.37	13.73	3	0	0				High	High	High	1	Met-loss [N-Term]
FALSE	High	Master Protein	O00186	Syntaxin-binding protein 3 OS=Homo sapiens OX=9606 GN=STXBP3 PE=1 SV=2	0	12.854	8	5	13	5	592	67.7	7.8	12.48	5	0	0	97.7	104.8	97.4	High	High	High	1
FALSE	High	Master Protein	P62910	Large ribosomal subunit protein eL32 OS=Homo sapiens OX=9606 GN=RPL32 PE=1 SV=2	0	12.722	36	4	15	4	135	15.9	11.33	28.4	4	0	0	111.4	94.6	94	High	High	High	1	Met-loss [N-Term]
FALSE	High	Master Protein	P13591	Neural cell adhesion molecule 1 OS=Homo sapiens OX=9606 GN=NCAM1 PE=1 SV=3	0	12.722	4	2	8	2	858	94.5	4.87	22.43	2	0	0	134.9	96.4	68.8	High	High	High	1
FALSE	High	Master Protein	P08865	Small ribosomal subunit protein uS2 OS=Homo sapiens OX=9606 GN=RPSA PE=1 SV=4	0	12.706	18	4	9	4	295	32.8	4.87	11.19	4	0	0	113.1	85.7	101.2	High	High	High	1
FALSE	High	Master Protein	P04843	Dolichyl-diphosphooligosaccharide--protein glycosyltransferase subunit 1 OS=Homo sapiens OX=9606 GN=RPN1 PE=1 SV=1	0	12.666	9	4	9	4	607	68.5	6.38	17.6	4	0	0	100.9	98.2	100.9	High	High	High	1
FALSE	High	Master Protein	P83731	Large ribosomal subunit protein eL24 OS=Homo sapiens OX=9606 GN=RPL24 PE=1 SV=1	0	12.602	25	4	14	4	157	17.8	11.25	26.54	4	0	0	97.1	98.2	104.7	High	High	High	1
FALSE	High	Master Protein	P00338	L-lactate dehydrogenase A chain OS=Homo sapiens OX=9606 GN=LDHA PE=1 SV=2	0	12.6	14	4	12	4	332	36.7	8.27	19.47	4	0	0	103.7	93.9	102.4	High	High	High	1
FALSE	High	Master Protein	P60866	Small ribosomal subunit protein uS10 OS=Homo sapiens OX=9606 GN=RPS20 PE=1 SV=1	0	12.589	25	3	13	3	119	13.4	9.94	29.32	3	0	0	107.8	96.5	95.8	High	High	High	1
FALSE	High	Master Protein	P00403	Cytochrome c oxidase subunit 2 OS=Homo sapiens OX=9606 GN=MT-CO2 PE=1 SV=1	0	12.532	13	2	11	2	227	25.5	4.82	27.08	2	0	0	99.6	105.5	94.9	High	High	High	1
FALSE	High	Master Protein	Q9Y2J2	Band 4.1-like protein 3 OS=Homo sapiens OX=9606 GN=EPB41L3 PE=1 SV=2	0	12.516	4	5	6	4	1087	120.6	5.19	14.14	5	0	0				High	High	n/a	1
FALSE	High	Master Protein	A4D1S0	Killer cell lectin-like receptor subfamily G member 2 OS=Homo sapiens OX=9606 GN=KLRG2 PE=1 SV=3	0	12.484	9	2	6	2	409	42.8	5.87	14.75	2	0	0	123.1	84.7	92.2	High	High	High	1
FALSE	High	Master Protein	Q9UN86	Ras GTPase-activating protein-binding protein 2 OS=Homo sapiens OX=9606 GN=G3BP2 PE=1 SV=2	0	12.476	9	2	8	2	482	54.1	5.55	10.44	2	0	0	86.1	109.8	104.2	High	High	High	1
FALSE	High	Master Protein	Q9Y5Y0	Heme transporter FLVCR1 OS=Homo sapiens OX=9606 GN=FLVCR1 PE=1 SV=1	0	12.464	7	3	17	3	555	59.8	5.97	53.78	3	0	0	128.9	83.3	87.8	High	High	High	1	Met-loss [N-Term]
FALSE	High	Master Protein	P11717	Cation-independent mannose-6-phosphate receptor OS=Homo sapiens OX=9606 GN=IGF2R PE=1 SV=3	0	12.404	2	5	7	5	2491	274.2	5.94	8.6	5	0	0	109.5	107.7	82.8	High	High	High	1
FALSE	High	Master Protein	Q9BSJ8	Extended synaptotagmin-1 OS=Homo sapiens OX=9606 GN=ESYT1 PE=1 SV=1	0	12.3	5	4	10	4	1104	122.8	5.83	13.19	4	0	0	130.1	81.2	88.7	High	High	High	1
FALSE	High	Master Protein	Q9H2K2	Poly [ADP-ribose] polymerase tankyrase-2 OS=Homo sapiens OX=9606 GN=TNKS2 PE=1 SV=1	0	12.264	4	3	8	1	1166	126.8	7.2	13.73	3	0	0				n/a	High	High	1
FALSE	High	Master Protein	Q12905	Interleukin enhancer-binding factor 2 OS=Homo sapiens OX=9606 GN=ILF2 PE=1 SV=2	0	12.232	12	4	8	4	390	43	5.26	10.77	4	0	0				High	High	High	1
FALSE	High	Master Protein	P62851	Small ribosomal subunit protein eS25 OS=Homo sapiens OX=9606 GN=RPS25 PE=1 SV=1	0	12.149	24	4	14	4	125	13.7	10.11	28.18	4	0	0	101.1	102.4	96.5	High	High	High	1
FALSE	High	Master Protein	Q9Y6M1	Insulin-like growth factor 2 mRNA-binding protein 2 OS=Homo sapiens OX=9606 GN=IGF2BP2 PE=1 SV=2	0	12.125	8	3	10	1	599	66.1	8.46	20.3	3	0	0	158.5	141.5		High	High	High	1
FALSE	High	Master Protein	Q9Y2I6	Ninein-like protein OS=Homo sapiens OX=9606 GN=NINL PE=1 SV=2	0	12.029	3	2	13	2	1382	156.2	5.06	29.01	2	0	0	123.3	89	87.7	High	High	High	1
FALSE	High	Master Protein	O14828	Secretory carrier-associated membrane protein 3 OS=Homo sapiens OX=9606 GN=SCAMP3 PE=1 SV=3	0	11.992	13	3	9	3	347	38.3	7.64	14.7	3	0	0	104.4	102.3	93.3	High	High	High	1
FALSE	High	Master Protein	Q14699	Raftlin OS=Homo sapiens OX=9606 GN=RFTN1 PE=1 SV=4	0	11.991	4	1	2	1	578	63.1	5.67	9.67	1	0	0	125.9	102.4	71.8	Peak Found	High	High	1
FALSE	High	Master Protein	P06280	Alpha-galactosidase A OS=Homo sapiens OX=9606 GN=GLA PE=1 SV=1	0	11.902	10	3	8	3	429	48.7	5.6	11.06	3	0	0				High	High	High	1
FALSE	High	Master Protein	Q16658	Fascin OS=Homo sapiens OX=9606 GN=FSCN1 PE=1 SV=3	0	11.884	9	4	13	4	493	54.5	7.24	11.5	4	0	0		151.4	148.6	High	High	High	1
FALSE	High	Master Protein	P60953	Cell division control protein 42 homolog OS=Homo sapiens OX=9606 GN=CDC42 PE=1 SV=2	0	11.804	24	4	14	3	191	21.2	6.55	18.54	4	0	0	115.4	94.4	90.2	High	High	High	1
FALSE	High	Master Protein	Q3ZCQ8	Mitochondrial import inner membrane translocase subunit TIM50 OS=Homo sapiens OX=9606 GN=TIMM50 PE=1 SV=2	0	11.804	15	4	9	4	353	39.6	8.37	11.57	4	0	0	130.5	95.5	73.9	High	High	High	1
FALSE	High	Master Protein	P14868	Aspartate--tRNA ligase, cytoplasmic OS=Homo sapiens OX=9606 GN=DARS1 PE=1 SV=2	0	11.731	14	5	11	5	501	57.1	6.55	9.14	5	0	0				High	High	High	1
FALSE	High	Master Protein	Q15836	Vesicle-associated membrane protein 3 OS=Homo sapiens OX=9606 GN=VAMP3 PE=1 SV=3	0	11.711	46	3	13	3	100	11.3	8.79	10.85	3	0	0	92	103.4	104.5	High	High	High	1	Met-loss+Acetyl [N-Term]
FALSE	High	Master Protein	Q96ER9	Mitochondrial potassium channel OS=Homo sapiens OX=9606 GN=CCDC51 PE=1 SV=2	0	11.698	5	1	8	1	411	45.8	8.19	27.4	1	0	0	116	91.2	92.8	High	High	High	1
FALSE	High	Master Protein	P46087	Probable 28S rRNA (cytosine(4447)-C(5))-methyltransferase OS=Homo sapiens OX=9606 GN=NOP2 PE=1 SV=2	0	11.624	6	4	10	4	812	89.2	9.23	8.55	4	0	0	110.5	94.8	94.6	High	High	High	1
FALSE	High	Master Protein	Q16629	Serine/arginine-rich splicing factor 7 OS=Homo sapiens OX=9606 GN=SRSF7 PE=1 SV=1	0	11.618	18	4	12	3	238	27.4	11.82	10.72	4	0	1	90.8	105.6	103.5	High	n/a	High	1
FALSE	High	Master Protein	P54920	Alpha-soluble NSF attachment protein OS=Homo sapiens OX=9606 GN=NAPA PE=1 SV=3	0	11.56	12	3	8	3	295	33.2	5.36	18.17	3	0	0	93.2	105.6	101.2	High	High	High	1
FALSE	High	Master Protein	P78371	T-complex protein 1 subunit beta OS=Homo sapiens OX=9606 GN=CCT2 PE=1 SV=4	0	11.409	12	4	8	4	535	57.5	6.46	6.2	4	0	0	132.8	98.3	68.9	High	High	High	1
FALSE	High	Master Protein	Q9H0U4	Ras-related protein Rab-1B OS=Homo sapiens OX=9606 GN=RAB1B PE=1 SV=1	0	11.405	18	3	19	1	201	22.2	5.73	23.42	3	0	0	139.1	89	71.9	High	High	High	1
FALSE	High	Master Protein	Q14258	E3 ubiquitin/ISG15 ligase TRIM25 OS=Homo sapiens OX=9606 GN=TRIM25 PE=1 SV=2	0	11.382	6	2	14	2	630	70.9	8.09	28.18	2	0	0	129	91.1	79.9	High	High	High	1
FALSE	High	Master Protein	P01112	GTPase HRas OS=Homo sapiens OX=9606 GN=HRAS PE=1 SV=1	0	11.358	29	4	10	3	189	21.3	5.31	7.81	4	0	0				High	High	High	1
FALSE	High	Master Protein	P26641	Elongation factor 1-gamma OS=Homo sapiens OX=9606 GN=EEF1G PE=1 SV=3	0	11.329	9	3	7	3	437	50.1	6.67	13.29	3	0	0	84.6	104.4	111.1	High	High	High	1
FALSE	High	Master Protein	P62847	Small ribosomal subunit protein eS24 OS=Homo sapiens OX=9606 GN=RPS24 PE=1 SV=1	0	11.325	29	3	11	3	133	15.4	10.78	19.27	3	0	0	101.5	105.5	93	High	High	High	1
FALSE	High	Master Protein	P11233	Ras-related protein Ral-A OS=Homo sapiens OX=9606 GN=RALA PE=1 SV=1	0	11.315	23	4	16	4	206	23.6	7.11	19.82	4	0	0	107.3	96.4	96.3	High	High	High	1
FALSE	High	Master Protein	P09471	Guanine nucleotide-binding protein G(o) subunit alpha OS=Homo sapiens OX=9606 GN=GNAO1 PE=1 SV=4	0	11.307	15	4	10	2	354	40	5.53	15.52	4	0	0	127.7	91.8	80.4	High	High	High	1
FALSE	High	Master Protein	A6NHL2	Tubulin alpha chain-like 3 OS=Homo sapiens OX=9606 GN=TUBAL3 PE=1 SV=2	0	11.263	7	3	10	1	446	49.9	6.05	18.87	3	0	0	91.2	107.9	100.9	High	High	High	1
FALSE	High	Master Protein	Q9BQI0	Allograft inflammatory factor 1-like OS=Homo sapiens OX=9606 GN=AIF1L PE=1 SV=1	0	11.239	21	3	18	3	150	17.1	7.2	39.89	3	0	0	112.8	97.5	89.7	High	High	High	1
FALSE	High	Master Protein	P30825	High affinity cationic amino acid transporter 1 OS=Homo sapiens OX=9606 GN=SLC7A1 PE=1 SV=1	0	11.219	7	3	16	3	629	67.6	5.43	31.35	3	0	0	93.9	115.1	91	High	High	High	1
FALSE	High	Master Protein	Q14126	Desmoglein-2 OS=Homo sapiens OX=9606 GN=DSG2 PE=1 SV=2	0	11.169	7	4	8	4	1118	122.2	5.24	2.37	4	0	0		181	119	High	High	High	1
FALSE	High	Master Protein	Q15233	Non-POU domain-containing octamer-binding protein OS=Homo sapiens OX=9606 GN=NONO PE=1 SV=4	0	11.147	9	4	12	3	471	54.2	8.95	16.63	4	0	0	110.4	93.8	95.9	High	High	High	1
FALSE	High	Master Protein	P04637	Cellular tumor antigen p53 OS=Homo sapiens OX=9606 GN=TP53 PE=1 SV=4	0	11.137	10	3	5	3	393	43.6	6.79	11.38	3	0	0	84.2	116.6	99.2	High	High	High	1
FALSE	High	Master Protein	P38159	RNA-binding motif protein, X chromosome OS=Homo sapiens OX=9606 GN=RBMX PE=1 SV=3	0	11.131	11	5	16	5	391	42.3	10.05	17.98	5	0	0	162.4	88.9	48.8	High	High	High	1
FALSE	High	Master Protein	P62826	GTP-binding nuclear protein Ran OS=Homo sapiens OX=9606 GN=RAN PE=1 SV=3	0	11.128	22	4	8	4	216	24.4	7.49	12.37	4	0	0				High	High	High	1
FALSE	High	Master Protein	Q02978	Mitochondrial 2-oxoglutarate/malate carrier protein OS=Homo sapiens OX=9606 GN=SLC25A11 PE=1 SV=3	0	11.096	16	5	9	5	314	34	9.91	8.66	5	0	0	109.5	93.6	96.9	High	High	High	1	Met-loss+Acetyl [N-Term]
FALSE	High	Master Protein	A0A075B6R9	Probable non-functional immunoglobulin kappa variable 2D-24 OS=Homo sapiens OX=9606 GN=IGKV2D-24 PE=1 SV=1	0	11.026	13	4	15	3	120	13.1	8.87	31.63	4	0	1	150.2	82.2	67.6	High	High	High	1
FALSE	High	Master Protein	Q02543	Large ribosomal subunit protein eL20 OS=Homo sapiens OX=9606 GN=RPL18A PE=1 SV=2	0	10.967	22	4	9	4	176	20.7	10.71	21.19	4	0	0	107.3	99.8	92.9	High	High	High	1
FALSE	High	Master Protein	P46776	Large ribosomal subunit protein uL15 OS=Homo sapiens OX=9606 GN=RPL27A PE=1 SV=2	0	10.953	22	3	10	3	148	16.6	11	17.58	3	0	0	104.9	99	96.1	High	High	High	1
FALSE	High	Master Protein	O14545	TRAF-type zinc finger domain-containing protein 1 OS=Homo sapiens OX=9606 GN=TRAFD1 PE=1 SV=1	0	10.917	6	2	8	2	582	64.8	5.29	14.03	2	0	0				High	High	High	1
FALSE	High	Master Protein	Q01814	Plasma membrane calcium-transporting ATPase 2 OS=Homo sapiens OX=9606 GN=ATP2B2 PE=1 SV=2	0	10.893	3	3	6	1	1243	136.8	5.91	11.47	3	0	0				High	n/a	n/a	1
FALSE	High	Master Protein	P49458	Signal recognition particle 9 kDa protein OS=Homo sapiens OX=9606 GN=SRP9 PE=1 SV=2	0	10.864	36	3	8	3	86	10.1	7.97	13.99	3	0	0				High	High	High	1	Met-loss [N-Term]
FALSE	High	Master Protein	Q15365	Poly(rC)-binding protein 1 OS=Homo sapiens OX=9606 GN=PCBP1 PE=1 SV=2	0	10.701	10	3	10	2	356	37.5	7.09	18.54	3	0	0				High	High	n/a	1
FALSE	High	Master Protein	Q00341	Vigilin OS=Homo sapiens OX=9606 GN=HDLBP PE=1 SV=3	0	10.672	5	5	8	5	1268	141.4	6.87	9.78	5	0	0	188.9		111.1	High	High	High	1
FALSE	High	Master Protein	Q16718	NADH dehydrogenase [ubiquinone] 1 alpha subcomplex subunit 5 OS=Homo sapiens OX=9606 GN=NDUFA5 PE=1 SV=3	0	10.634	27	3	6	3	116	13.5	5.99	11.33	3	0	0				High	High	High	1
FALSE	High	Master Protein	P31939	Bifunctional purine biosynthesis protein ATIC OS=Homo sapiens OX=9606 GN=ATIC PE=1 SV=3	0	10.614	7	4	8	4	592	64.6	6.71	8.36	4	0	0				High	High	High	1
FALSE	High	Master Protein	P61026	Ras-related protein Rab-10 OS=Homo sapiens OX=9606 GN=RAB10 PE=1 SV=1	0	10.58	17	3	19	1	200	22.5	8.38	26.54	3	0	2	104.7	89.3	106.1	High	High	High	1
FALSE	High	Master Protein	Q9NX63	MICOS complex subunit MIC19 OS=Homo sapiens OX=9606 GN=CHCHD3 PE=1 SV=1	0	10.547	11	3	9	3	227	26.1	8.28	22.92	3	0	0	116.2	95.6	88.2	High	High	High	1
FALSE	High	Master Protein	Q9Y6M7	Sodium bicarbonate cotransporter 3 OS=Homo sapiens OX=9606 GN=SLC4A7 PE=1 SV=2	0	10.522	3	2	8	2	1214	136	6.71	13.66	2	0	0	104.9	94.5	100.7	High	High	High	1
FALSE	High	Master Protein	A6NKD9	Coiled-coil domain-containing protein 85C OS=Homo sapiens OX=9606 GN=CCDC85C PE=1 SV=1	0	10.477	5	1	3	1	419	45.2	6.96	6	1	0	0	119.2	108.9	71.9	High	High	High	1
FALSE	High	Master Protein	P62244	Small ribosomal subunit protein uS8 OS=Homo sapiens OX=9606 GN=RPS15A PE=1 SV=2	0	10.386	31	4	13	4	130	14.8	10.13	18.42	4	0	0	98.7	103.4	97.9	High	High	High	1
FALSE	High	Master Protein	P17302	Gap junction alpha-1 protein OS=Homo sapiens OX=9606 GN=GJA1 PE=1 SV=2	0	10.377	10	3	9	3	382	43	8.76	9.33	3	0	0	105.1	99.9	95	High	High	High	1	Met-loss [N-Term]
FALSE	High	Master Protein	P0C0S5	Histone H2A.Z OS=Homo sapiens OX=9606 GN=H2AZ1 PE=1 SV=2	0	10.302	23	3	37	1	128	13.5	10.58	55.36	3	0	1	99.3	95.8	104.9	High	High	High	1
FALSE	High	Master Protein	Q9ULV0	Unconventional myosin-Vb OS=Homo sapiens OX=9606 GN=MYO5B PE=1 SV=3	0	10.219	3	4	13	2	1848	213.5	7.2	14.98	4	0	0				High	High	High	1
FALSE	High	Master Protein	P26038	Moesin OS=Homo sapiens OX=9606 GN=MSN PE=1 SV=3	0	10.204	8	4	14	2	577	67.8	6.4	14.44	4	0	1	105.8	96.9	97.4	High	High	High	1
FALSE	High	Master Protein	Q14573	Inositol 1,4,5-trisphosphate receptor type 3 OS=Homo sapiens OX=9606 GN=ITPR3 PE=1 SV=2	0	10.175	2	5	9	4	2671	303.9	6.48	10.22	5	0	0	239.8	37.6	22.6	High	High	High	1
FALSE	High	Master Protein	Q99805	Transmembrane 9 superfamily member 2 OS=Homo sapiens OX=9606 GN=TM9SF2 PE=1 SV=1	0	10.151	7	3	13	3	663	75.7	7.44	25.21	3	0	0	117.1	92.1	90.8	High	High	High	1
FALSE	High	Master Protein	Q09028	Histone-binding protein RBBP4 OS=Homo sapiens OX=9606 GN=RBBP4 PE=1 SV=3	0	10.128	9	4	13	1	425	47.6	4.89	9.08	4	0	0	135.5	88.6	75.9	High	High	High	1
FALSE	High	Master Protein	P84090	Enhancer of rudimentary homolog OS=Homo sapiens OX=9606 GN=ERH PE=1 SV=1	0	10.119	22	2	14	2	104	12.3	5.92	37.19	2	0	0	109.2	94.5	96.3	High	High	High	1	Met-loss+Acetyl [N-Term]
FALSE	High	Master Protein	Q9ULH0	Kinase D-interacting substrate of 220 kDa OS=Homo sapiens OX=9606 GN=KIDINS220 PE=1 SV=3	0	10.112	2	3	5	3	1771	196.4	6.62	10.77	3	0	0	129.3	102.2	68.4	High	High	High	1
FALSE	High	Master Protein	P05556	Integrin beta-1 OS=Homo sapiens OX=9606 GN=ITGB1 PE=1 SV=2	0	10.088	6	4	11	4	798	88.4	5.39	13.71	4	0	0	94.5	107.9	97.7	High	High	High	1
FALSE	High	Master Protein	B0I1T2	Unconventional myosin-Ig OS=Homo sapiens OX=9606 GN=MYO1G PE=1 SV=2	0	10.061	3	2	7	1	1018	116.4	8.73	16.87	2	0	0				High	n/a	High	1
FALSE	High	Master Protein	Q96J84	Kin of IRRE-like protein 1 OS=Homo sapiens OX=9606 GN=KIRREL1 PE=1 SV=2	0	9.99	7	4	8	4	757	83.5	5.73	5.17	4	0	0				High	High	High	1
FALSE	High	Master Protein	P61254	Large ribosomal subunit protein uL24 OS=Homo sapiens OX=9606 GN=RPL26 PE=1 SV=1	0	9.873	32	5	15	5	145	17.2	10.55	10.65	5	0	0	79.7	111.1	109.2	High	High	High	1
FALSE	High	Master Protein	Q9NVP1	ATP-dependent RNA helicase DDX18 OS=Homo sapiens OX=9606 GN=DDX18 PE=1 SV=2	0	9.846	5	3	9	3	670	75.4	9.5	9.51	3	0	0				High	High	High	1
FALSE	High	Master Protein	Q6DKJ4	Nucleoredoxin OS=Homo sapiens OX=9606 GN=NXN PE=1 SV=2	0	9.837	6	1	2	1	435	48.4	4.97	8.19	1	0	0				n/a	High	High	1
FALSE	High	Master Protein	Q9Y265	RuvB-like 1 OS=Homo sapiens OX=9606 GN=RUVBL1 PE=1 SV=1	0	9.815	11	4	9	4	456	50.2	6.42	11.11	4	0	0				High	High	High	1
FALSE	High	Master Protein	Q14692	Ribosome biogenesis protein BMS1 homolog OS=Homo sapiens OX=9606 GN=BMS1 PE=1 SV=1	0	9.754	3	4	8	4	1282	145.7	6.44	6.98	4	0	0				High	High	High	1
FALSE	High	Master Protein	O96000	NADH dehydrogenase [ubiquinone] 1 beta subcomplex subunit 10 OS=Homo sapiens OX=9606 GN=NDUFB10 PE=1 SV=3	0	9.72	27	4	8	4	172	20.8	8.48	6.05	4	0	0	113.1	100.9	86	High	High	High	1
FALSE	High	Master Protein	Q02952	A-kinase anchor protein 12 OS=Homo sapiens OX=9606 GN=AKAP12 PE=1 SV=4	0	9.687	1	1	7	1	1782	191.4	4.41	26.72	1	0	0	155.5	66.7	77.9	High	High	High	1
FALSE	High	Master Protein	Q9H0A0	RNA cytidine acetyltransferase OS=Homo sapiens OX=9606 GN=NAT10 PE=1 SV=2	0	9.654	3	3	9	3	1025	115.7	8.27	17.42	3	0	0				High	High	High	1
FALSE	High	Master Protein	P23526	Adenosylhomocysteinase OS=Homo sapiens OX=9606 GN=AHCY PE=1 SV=4	0	9.596	11	4	7	4	432	47.7	6.34	5.71	4	0	0				High	High	High	1
FALSE	High	Master Protein	Q9Y5X1	Sorting nexin-9 OS=Homo sapiens OX=9606 GN=SNX9 PE=1 SV=1	0	9.568	7	4	12	4	595	66.6	5.58	16.32	4	0	0				High	High	High	1
FALSE	High	Master Protein	P56134	ATP synthase subunit f, mitochondrial OS=Homo sapiens OX=9606 GN=ATP5MF PE=1 SV=3	0	9.548	30	2	6	2	94	10.9	9.67	16.09	2	0	0	87.6	99.4	113	High	High	High	1	Met-loss+Acetyl [N-Term]
FALSE	High	Master Protein	P12259	Coagulation factor V OS=Homo sapiens OX=9606 GN=F5 PE=1 SV=4	0	9.547	2	4	6	4	2224	251.5	6.05	7.71	4	0	0	108.1	92.3	99.7	High	High	High	1
FALSE	High	Master Protein	Q14344	Guanine nucleotide-binding protein subunit alpha-13 OS=Homo sapiens OX=9606 GN=GNA13 PE=1 SV=2	0	9.484	11	4	7	3	377	44	8	13.04	4	0	0	111.3	97	91.7	High	High	High	1
FALSE	High	Master Protein	Q14103	Heterogeneous nuclear ribonucleoprotein D0 OS=Homo sapiens OX=9606 GN=HNRNPD PE=1 SV=1	0	9.369	9	3	6	1	355	38.4	7.81	6.87	3	0	0				High	n/a	High	1
FALSE	High	Master Protein	P09874	Poly [ADP-ribose] polymerase 1 OS=Homo sapiens OX=9606 GN=PARP1 PE=1 SV=4	0	9.338	5	4	4	4	1014	113	8.88	2.06	4	0	0				High	High	n/a	1
FALSE	High	Master Protein	P56192	Methionine--tRNA ligase, cytoplasmic OS=Homo sapiens OX=9606 GN=MARS1 PE=1 SV=2	0	9.239	5	4	6	4	900	101.1	6.16	4.02	4	0	0	96.8	102.8	100.4	High	High	High	1
FALSE	High	Master Protein	O76021	Ribosomal L1 domain-containing protein 1 OS=Homo sapiens OX=9606 GN=RSL1D1 PE=1 SV=3	0	9.201	8	3	11	3	490	54.9	10.13	8.18	3	0	0	101.7	109.9	88.4	High	High	High	1
FALSE	High	Master Protein	Q15654	Thyroid receptor-interacting protein 6 OS=Homo sapiens OX=9606 GN=TRIP6 PE=1 SV=3	0	9.195	4	1	4	1	476	50.3	7.37	16.5	1	0	0	138.6	82.2	79.3	High	High	High	1
FALSE	High	Master Protein	P29372	DNA-3-methyladenine glycosylase OS=Homo sapiens OX=9606 GN=MPG PE=1 SV=3	0	9.193	10	1	5	1	298	32.8	9.57	16	1	0	0	140.2	86.2	73.6	High	High	High	1
FALSE	High	Master Protein	P10606	Cytochrome c oxidase subunit 5B, mitochondrial OS=Homo sapiens OX=9606 GN=COX5B PE=1 SV=2	0	9.134	30	4	22	4	129	13.7	8.81	25.64	4	0	0	120.1	94.5	85.4	High	High	High	1
FALSE	High	Master Protein	Q9NQX4	Unconventional myosin-Vc OS=Homo sapiens OX=9606 GN=MYO5C PE=1 SV=2	0	9.082	2	3	13	1	1742	202.7	7.71	14.98	3	0	0				High	High	High	1
FALSE	High	Master Protein	P40855	Peroxisomal biogenesis factor 19 OS=Homo sapiens OX=9606 GN=PEX19 PE=1 SV=1	0	9.038	7	1	3	1	299	32.8	4.34	10.18	1	0	0	118.5	104.9	76.6	High	High	High	1
FALSE	High	Master Protein	Q15942	Zyxin OS=Homo sapiens OX=9606 GN=ZYX PE=1 SV=1	0	9.032	7	3	13	3	572	61.2	6.67	9.78	3	0	0	107	98.3	94.7	High	High	High	1
FALSE	High	Master Protein	Q15417	Calponin-3 OS=Homo sapiens OX=9606 GN=CNN3 PE=1 SV=1	0	8.974	11	3	10	3	329	36.4	6.05	19.84	3	0	0		147.4	152.6	High	High	High	1
FALSE	High	Master Protein	Q8TEX9	Importin-4 OS=Homo sapiens OX=9606 GN=IPO4 PE=1 SV=2	0	8.941	4	4	8	4	1081	118.6	4.96	8.88	4	0	0	133.7	91.3	75	High	High	High	1
FALSE	High	Master Protein	Q13576	Ras GTPase-activating-like protein IQGAP2 OS=Homo sapiens OX=9606 GN=IQGAP2 PE=1 SV=4	0	8.884	3	4	6	3	1575	180.5	5.64	3.61	4	0	0				High	High	High	1
FALSE	High	Master Protein	Q13310	Polyadenylate-binding protein 4 OS=Homo sapiens OX=9606 GN=PABPC4 PE=1 SV=1	0	8.875	8	5	11	3	644	70.7	9.26	5.67	5	0	0				High	High	High	1
FALSE	High	Master Protein	P25398	Small ribosomal subunit protein eS12 OS=Homo sapiens OX=9606 GN=RPS12 PE=1 SV=3	0	8.827	24	3	9	3	132	14.5	7.21	9.36	3	0	0	92.7	95.6	111.7	High	High	High	1
FALSE	High	Master Protein	O75128	Protein cordon-bleu OS=Homo sapiens OX=9606 GN=COBL PE=1 SV=2	0	8.814	4	2	8	2	1261	135.5	7.75	2.91	2	0	0	93.5	100.1	106.4	High	High	High	1
FALSE	High	Master Protein	P00387	NADH-cytochrome b5 reductase 3 OS=Homo sapiens OX=9606 GN=CYB5R3 PE=1 SV=3	0	8.775	19	4	10	4	301	34.2	7.59	9.56	4	0	0	96.5	110.9	92.7	High	High	High	1
FALSE	High	Master Protein	Q15185	Prostaglandin E synthase 3 OS=Homo sapiens OX=9606 GN=PTGES3 PE=1 SV=1	0	8.749	18	2	6	2	160	18.7	4.54	7.81	2	0	0	112.1	87.4	100.5	High	High	High	1
FALSE	High	Master Protein	P49411	Elongation factor Tu, mitochondrial OS=Homo sapiens OX=9606 GN=TUFM PE=1 SV=3	0	8.722	7	2	4	2	455	49.8	7.61	7.05	2	0	0				High	High	High	1
FALSE	High	Master Protein	P46783	Small ribosomal subunit protein eS10 OS=Homo sapiens OX=9606 GN=RPS10 PE=1 SV=1	0	8.711	15	2	10	2	165	18.9	10.15	20.81	2	0	0	94.5	99.8	105.8	High	High	High	1
FALSE	High	Master Protein	Q9Y3U8	Large ribosomal subunit protein eL36 OS=Homo sapiens OX=9606 GN=RPL36 PE=1 SV=3	0	8.612	29	3	10	3	105	12.2	11.59	20.58	3	0	0	104.5	98.4	97.1	High	High	High	1
FALSE	High	Master Protein	P04908	Histone H2A type 1-B/E OS=Homo sapiens OX=9606 GN=H2AC4 PE=1 SV=2	0	8.611	27	3	30	1	130	14.1	11.05	43.91	3	0	0	93.4	112	94.7	High	High	High	1
FALSE	High	Master Protein	Q9NX58	Cell growth-regulating nucleolar protein OS=Homo sapiens OX=9606 GN=LYAR PE=1 SV=3	0	8.609	9	2	16	2	379	43.6	9.57	14.32	2	0	0	132.6	105.8	61.6	High	High	High	1
FALSE	High	Master Protein	P22102	Trifunctional purine biosynthetic protein adenosine-3 OS=Homo sapiens OX=9606 GN=GART PE=1 SV=1	0	8.542	4	3	8	3	1010	107.7	6.7	11.83	3	0	0				High	High	High	1
FALSE	High	Master Protein	P42677	Small ribosomal subunit protein eS27 OS=Homo sapiens OX=9606 GN=RPS27 PE=1 SV=3	0	8.486	25	2	11	2	84	9.5	9.45	9.51	2	0	0	108.7	89.5	101.8	High	High	High	1
FALSE	High	Master Protein	Q15008	26S proteasome non-ATPase regulatory subunit 6 OS=Homo sapiens OX=9606 GN=PSMD6 PE=1 SV=1	0	8.433	7	2	3	2	389	45.5	5.62	0	2	0	0		153.7	146.3	High	High	Peak Found	1
FALSE	High	Master Protein	Q9Y3C8	Ubiquitin-fold modifier-conjugating enzyme 1 OS=Homo sapiens OX=9606 GN=UFC1 PE=1 SV=3	0	8.42	23	4	8	4	167	19.4	7.4	11.87	4	0	0	93.3	100.8	105.8	High	High	High	1
FALSE	High	Master Protein	O15145	Actin-related protein 2/3 complex subunit 3 OS=Homo sapiens OX=9606 GN=ARPC3 PE=1 SV=3	0	8.333	14	2	4	2	178	20.5	8.59	7.23	2	0	0				High	High	High	1	Met-loss [N-Term]
FALSE	High	Master Protein	O95071	E3 ubiquitin-protein ligase UBR5 OS=Homo sapiens OX=9606 GN=UBR5 PE=1 SV=2	0	8.309	1	1	8	1	2799	309.2	5.85	16.73	1	0	0	124	84.5	91.5	High	High	High	1
FALSE	High	Master Protein	P55084	Trifunctional enzyme subunit beta, mitochondrial OS=Homo sapiens OX=9606 GN=HADHB PE=1 SV=3	0	8.253	10	5	12	5	474	51.3	9.41	11.76	5	0	0	123.7	103.2	73.1	High	High	High	1
FALSE	High	Master Protein	O75947	ATP synthase subunit d, mitochondrial OS=Homo sapiens OX=9606 GN=ATP5PD PE=1 SV=3	0	8.234	23	3	10	3	161	18.5	5.3	5.3	3	0	0	92.6	100	107.3	High	High	High	1
FALSE	High	Master Protein	P59998	Actin-related protein 2/3 complex subunit 4 OS=Homo sapiens OX=9606 GN=ARPC4 PE=1 SV=3	0	8.232	23	4	15	4	168	19.7	8.43	8.22	4	0	0	98.4	105.6	96	High	High	High	1
FALSE	High	Master Protein	Q92522	Histone H1.10 OS=Homo sapiens OX=9606 GN=H1-10 PE=1 SV=1	0	8.228	15	3	8	3	213	22.5	10.76	13.13	3	0	0	157.2	142.8		High	High	High	1
FALSE	High	Master Protein	Q7Z794	Keratin, type II cytoskeletal 1b OS=Homo sapiens OX=9606 GN=KRT77 PE=1 SV=3	0	8.2	5	3	6	1	578	61.9	5.99	5.95	3	0	0				n/a	High	High	1
FALSE	High	Master Protein	O60784	Target of Myb1 membrane trafficking protein OS=Homo sapiens OX=9606 GN=TOM1 PE=1 SV=2	0	8.197	7	2	8	2	492	53.8	4.7	12.04	2	0	0	116.4	68.2	115.3	High	High	High	1
FALSE	High	Master Protein	Q7RTV0	PHD finger-like domain-containing protein 5A OS=Homo sapiens OX=9606 GN=PHF5A PE=1 SV=1	0	8.177	20	2	4	2	110	12.4	8.41	10.82	2	0	0				High	High	High	1
FALSE	High	Master Protein	P14373	Zinc finger protein RFP OS=Homo sapiens OX=9606 GN=TRIM27 PE=1 SV=1	0	8.165	5	2	4	2	513	58.5	6.21	10.33	2	0	0	130.7	97.5	71.8	High	High	High	1
FALSE	High	Master Protein	Q15287	RNA-binding protein with serine-rich domain 1 OS=Homo sapiens OX=9606 GN=RNPS1 PE=1 SV=1	0	8.163	11	3	6	3	305	34.2	11.84	2.7	3	0	0				High	High	High	1
FALSE	High	Master Protein	P49368	T-complex protein 1 subunit gamma OS=Homo sapiens OX=9606 GN=CCT3 PE=1 SV=4	0	8.151	9	4	5	4	545	60.5	6.49	2.25	4	0	0				High	High	High	1	Acetyl [N-Term]
FALSE	High	Master Protein	P51572	B-cell receptor-associated protein 31 OS=Homo sapiens OX=9606 GN=BCAP31 PE=1 SV=3	0	8.134	15	3	6	3	246	28	8.44	9.16	3	0	0	112.8	109.5	77.7	High	High	High	1
FALSE	High	Master Protein	P62913	Large ribosomal subunit protein uL5 OS=Homo sapiens OX=9606 GN=RPL11 PE=1 SV=2	0	8.116	13	2	13	2	178	20.2	9.6	24.24	2	0	0	92	104.8	103.2	High	High	High	1
FALSE	High	Master Protein	O14744	Protein arginine N-methyltransferase 5 OS=Homo sapiens OX=9606 GN=PRMT5 PE=1 SV=4	0	8.088	5	3	3	3	637	72.6	6.29	6.31	3	0	0				High	High	High	1	Met-loss+Acetyl [N-Term]
FALSE	High	Master Protein	P08243	Asparagine synthetase [glutamine-hydrolyzing] OS=Homo sapiens OX=9606 GN=ASNS PE=1 SV=4	0	8.046	6	3	8	3	561	64.3	6.86	9.17	3	0	0	83.4	93.9	122.7	High	High	High	1
FALSE	High	Master Protein	Q14643	Inositol 1,4,5-trisphosphate receptor type 1 OS=Homo sapiens OX=9606 GN=ITPR1 PE=1 SV=3	0	8.037	1	3	6	1	2758	313.7	6.04	8.47	3	0	0				n/a	n/a	High	1
FALSE	High	Master Protein	O15126	Secretory carrier-associated membrane protein 1 OS=Homo sapiens OX=9606 GN=SCAMP1 PE=1 SV=2	0	7.981	12	2	2	2	338	37.9	7.42	2.66	2	0	0				n/a	n/a	High	1
FALSE	High	Master Protein	Q9Y2X3	Nucleolar protein 58 OS=Homo sapiens OX=9606 GN=NOP58 PE=1 SV=1	0	7.97	5	2	5	2	529	59.5	8.92	12.89	2	0	0				High	High	High	1
FALSE	High	Master Protein	Q7KZN9	Heme A synthase COX15 OS=Homo sapiens OX=9606 GN=COX15 PE=1 SV=1	0	7.926	10	3	5	3	410	46	9.82	4.95	3	0	0				High	High	High	1
FALSE	High	Master Protein	P46779	Large ribosomal subunit protein eL28 OS=Homo sapiens OX=9606 GN=RPL28 PE=1 SV=3	0	7.909	22	3	14	3	137	15.7	12.02	21.61	3	0	0	104	103.7	92.4	High	High	High	1	Met-loss+Acetyl [N-Term]
FALSE	High	Master Protein	Q658P3	Metalloreductase STEAP3 OS=Homo sapiens OX=9606 GN=STEAP3 PE=1 SV=2	0	7.886	6	2	4	2	488	54.6	8.6	2.01	2	0	0				High	High	High	1
FALSE	High	Master Protein	Q9H299	SH3 domain-binding glutamic acid-rich-like protein 3 OS=Homo sapiens OX=9606 GN=SH3BGRL3 PE=1 SV=1	0	7.825	20	2	7	2	93	10.4	4.93	8.38	2	0	0	126	42.8	131.2	High	High	High	1
FALSE	High	Master Protein	P35520	Cystathionine beta-synthase OS=Homo sapiens OX=9606 GN=CBS PE=1 SV=2	0	7.822	3	1	3	1	551	60.5	6.65	10.82	1	0	0	129.8	83.7	86.5	High	High	High	1	Met-loss [N-Term]
FALSE	High	Master Protein	O95182	NADH dehydrogenase [ubiquinone] 1 alpha subcomplex subunit 7 OS=Homo sapiens OX=9606 GN=NDUFA7 PE=1 SV=3	0	7.809	17	2	6	2	113	12.5	10.18	13.54	2	0	0	118.4	87.6	94	High	High	High	1
FALSE	High	Master Protein	Q9UDW1	Cytochrome b-c1 complex subunit 9 OS=Homo sapiens OX=9606 GN=UQCR10 PE=1 SV=3	0	7.792	38	2	8	2	63	7.3	9.47	9.8	2	0	0	104	89.2	106.8	High	High	High	1
FALSE	High	Master Protein	P06493	Cyclin-dependent kinase 1 OS=Homo sapiens OX=9606 GN=CDK1 PE=1 SV=3	0	7.74	10	3	11	2	297	34.1	8.4	13.2	3	0	0	85.7	98.7	115.6	High	High	High	1
FALSE	High	Master Protein	P49755	Transmembrane emp24 domain-containing protein 10 OS=Homo sapiens OX=9606 GN=TMED10 PE=1 SV=2	0	7.734	17	3	6	3	219	25	7.44	8.61	3	0	0				High	High	High	1
FALSE	High	Master Protein	O75494	Serine/arginine-rich splicing factor 10 OS=Homo sapiens OX=9606 GN=SRSF10 PE=1 SV=1	0	7.733	13	3	7	3	262	31.3	11.27	10.17	3	0	0	100	95.5	104.5	High	High	High	1
FALSE	High	Master Protein	P18085	ADP-ribosylation factor 4 OS=Homo sapiens OX=9606 GN=ARF4 PE=1 SV=3	0	7.73	14	3	7	3	180	20.5	7.14	8.55	3	0	0	94.1	113.8	92.1	High	High	High	1
FALSE	High	Master Protein	Q8TAA9	Vang-like protein 1 OS=Homo sapiens OX=9606 GN=VANGL1 PE=1 SV=1	0	7.729	3	1	3	1	524	59.9	8.81	8.99	1	0	0				High	High	High	1
FALSE	High	Master Protein	Q9Y289	Sodium-dependent multivitamin transporter OS=Homo sapiens OX=9606 GN=SLC5A6 PE=1 SV=2	0	7.716	9	4	6	4	635	68.6	8.27	0	4	0	0	106	80.1	113.9	High	High	High	1
FALSE	High	Master Protein	O00264	Membrane-associated progesterone receptor component 1 OS=Homo sapiens OX=9606 GN=PGRMC1 PE=1 SV=3	0	7.694	16	3	9	3	195	21.7	4.7	7.64	3	0	0	97.4	107	95.6	High	High	High	1
FALSE	High	Master Protein	Q96HS1	Serine/threonine-protein phosphatase PGAM5, mitochondrial OS=Homo sapiens OX=9606 GN=PGAM5 PE=1 SV=2	0	7.692	13	4	11	4	289	32	8.68	10.33	4	0	0	143.9	80	76.1	High	High	High	1
FALSE	High	Master Protein	P07947	Tyrosine-protein kinase Yes OS=Homo sapiens OX=9606 GN=YES1 PE=1 SV=3	0	7.692	5	3	10	1	543	60.8	6.74	15.08	3	0	1	102.4	101.4	96.2	n/a	High	High	1
FALSE	High	Master Protein	P42766	Large ribosomal subunit protein uL29 OS=Homo sapiens OX=9606 GN=RPL35 PE=1 SV=2	0	7.688	21	3	7	3	123	14.5	11.05	16.4	3	0	0	194.8	52	53.2	High	High	High	1
FALSE	High	Master Protein	Q96H79	Zinc finger CCCH-type antiviral protein 1-like OS=Homo sapiens OX=9606 GN=ZC3HAV1L PE=1 SV=2	0	7.684	7	1	3	1	300	32.9	8.13	8.6	1	0	0		132.1	167.9	High	High	High	1
FALSE	High	Master Protein	P16615	Sarcoplasmic/endoplasmic reticulum calcium ATPase 2 OS=Homo sapiens OX=9606 GN=ATP2A2 PE=1 SV=1	0	7.635	4	3	7	3	1042	114.7	5.34	1.88	3	0	0		300		High	High	High	1
FALSE	High	Master Protein	Q14254	Flotillin-2 OS=Homo sapiens OX=9606 GN=FLOT2 PE=1 SV=2	0	7.611	6	2	3	2	428	47	5.25	7.24	2	0	0				High	High	n/a	1
FALSE	High	Master Protein	P04626	Receptor tyrosine-protein kinase erbB-2 OS=Homo sapiens OX=9606 GN=ERBB2 PE=1 SV=1	0	7.555	3	2	4	1	1255	137.8	5.91	10.41	2	0	0	148.9	151.1		Peak Found	High	High	1
FALSE	High	Master Protein	Q92747	Actin-related protein 2/3 complex subunit 1A OS=Homo sapiens OX=9606 GN=ARPC1A PE=1 SV=2	0	7.538	10	4	8	4	370	41.5	8.18	9.7	4	0	0	101.4	93.9	104.7	High	High	High	1
FALSE	High	Master Protein	Q13263	Transcription intermediary factor 1-beta OS=Homo sapiens OX=9606 GN=TRIM28 PE=1 SV=5	0	7.535	2	1	3	1	835	88.5	5.77	10.51	1	0	0	172.5		127.5	High	High	High	1
FALSE	High	Master Protein	O75533	Splicing factor 3B subunit 1 OS=Homo sapiens OX=9606 GN=SF3B1 PE=1 SV=3	0	7.511	2	3	5	3	1304	145.7	7.09	9.4	3	0	0	109.8	76.3	113.9	High	High	High	1
FALSE	High	Master Protein	Q13740	CD166 antigen OS=Homo sapiens OX=9606 GN=ALCAM PE=1 SV=2	0	7.501	7	3	9	3	583	65.1	6.25	6.44	3	0	0	147.3	82.4	70.2	High	High	High	1
FALSE	High	Master Protein	P78347	General transcription factor II-I OS=Homo sapiens OX=9606 GN=GTF2I PE=1 SV=2	0	7.496	2	1	4	1	998	112.3	6.39	10.68	1	0	0				High	High	High	1
FALSE	High	Master Protein	Q14192	Four and a half LIM domains protein 2 OS=Homo sapiens OX=9606 GN=FHL2 PE=1 SV=3	0	7.494	7	2	4	2	279	32.2	7.55	9.79	2	0	0				High	High	High	1
FALSE	High	Master Protein	P62258	14-3-3 protein epsilon OS=Homo sapiens OX=9606 GN=YWHAE PE=1 SV=1	0	7.482	13	3	8	2	255	29.2	4.74	12.39	3	0	0	115.1	89.7	95.2	High	High	High	1	Acetyl [N-Term]
FALSE	High	Master Protein	P53007	Tricarboxylate transport protein, mitochondrial OS=Homo sapiens OX=9606 GN=SLC25A1 PE=1 SV=2	0	7.423	10	3	4	3	311	34	9.89	5.05	3	0	0	213.8		86.2	High	n/a	High	1
FALSE	High	Master Protein	Q6P5R6	Ribosomal protein eL22-like OS=Homo sapiens OX=9606 GN=RPL22L1 PE=1 SV=2	0	7.42	20	2	6	2	122	14.6	9.38	10.66	2	0	0				High	High	High	1
FALSE	High	Master Protein	P51970	NADH dehydrogenase [ubiquinone] 1 alpha subcomplex subunit 8 OS=Homo sapiens OX=9606 GN=NDUFA8 PE=1 SV=3	0	7.419	11	1	3	1	172	20.1	7.65	10.24	1	0	0				High	High	High	1	Met-loss [N-Term]
FALSE	High	Master Protein	O43290	U4/U6.U5 tri-snRNP-associated protein 1 OS=Homo sapiens OX=9606 GN=SART1 PE=1 SV=1	0	7.419	3	1	3	1	800	90.2	6.13	7.3	1	0	0	126.5	80	93.5	High	High	High	1
FALSE	High	Master Protein	Q9UHQ9	NADH-cytochrome b5 reductase 1 OS=Homo sapiens OX=9606 GN=CYB5R1 PE=1 SV=1	0	7.374	11	3	5	3	305	34.1	9.38	6.17	3	0	0		127.6	172.4	High	High	High	1
FALSE	High	Master Protein	P14625	Endoplasmin OS=Homo sapiens OX=9606 GN=HSP90B1 PE=1 SV=1	0	7.34	4	3	6	2	803	92.4	4.84	3.71	3	0	0				High	High	High	1
FALSE	High	Master Protein	Q9NZ01	Very-long-chain enoyl-CoA reductase OS=Homo sapiens OX=9606 GN=TECR PE=1 SV=1	0	7.33	10	3	7	3	308	36	9.45	14.03	3	0	0	99	104.9	96.1	High	High	High	1
FALSE	High	Master Protein	P07195	L-lactate dehydrogenase B chain OS=Homo sapiens OX=9606 GN=LDHB PE=1 SV=2	0	7.328	12	3	12	3	334	36.6	6.05	25.79	3	0	0	119.1	95.8	85.1	High	High	High	1
FALSE	High	Master Protein	O75964	ATP synthase subunit g, mitochondrial OS=Homo sapiens OX=9606 GN=ATP5MG PE=1 SV=3	0	7.301	32	3	5	3	103	11.4	9.64	7.89	3	0	0				High	High	High	1
FALSE	High	Master Protein	Q12834	Cell division cycle protein 20 homolog OS=Homo sapiens OX=9606 GN=CDC20 PE=1 SV=2	0	7.251	4	1	8	1	499	54.7	9.23	25.14	1	0	0	103.6	109.1	87.3	High	High	High	1
FALSE	High	Master Protein	P00558	Phosphoglycerate kinase 1 OS=Homo sapiens OX=9606 GN=PGK1 PE=1 SV=3	0	7.25	7	2	5	2	417	44.6	8.1	14.57	2	0	0	89.7	98.8	111.6	High	High	High	1
FALSE	High	Master Protein	P43304	Glycerol-3-phosphate dehydrogenase, mitochondrial OS=Homo sapiens OX=9606 GN=GPD2 PE=1 SV=3	0	7.231	8	4	6	4	727	80.8	7.69	3.98	4	0	0	111.2	84.3	104.5	High	High	High	1
FALSE	High	Master Protein	P02656	Apolipoprotein C-III OS=Homo sapiens OX=9606 GN=APOC3 PE=1 SV=1	0	7.205	16	1	4	1	99	10.8	5.41	6.77	1	0	0	98.3	105.7	96	High	High	High	1
FALSE	High	Master Protein	P31948	Stress-induced-phosphoprotein 1 OS=Homo sapiens OX=9606 GN=STIP1 PE=1 SV=1	0	7.186	5	2	6	2	543	62.6	6.8	8.16	2	0	0				High	High	High	1
FALSE	High	Master Protein	O95425	Supervillin OS=Homo sapiens OX=9606 GN=SVIL PE=1 SV=2	0	7.175	3	5	7	5	2214	247.6	6.98	2	5	0	0	99.1	113.6	87.3	High	High	High	1
FALSE	High	Master Protein	Q9Y224	RNA transcription, translation and transport factor protein OS=Homo sapiens OX=9606 GN=RTRAF PE=1 SV=1	0	7.168	20	4	11	4	244	28.1	6.65	9.28	4	0	0	113.8	94.9	91.3	High	High	High	1
FALSE	High	Master Protein	O75131	Copine-3 OS=Homo sapiens OX=9606 GN=CPNE3 PE=1 SV=1	0	7.164	5	2	5	2	537	60.1	5.85	8.16	2	0	0	88.9	109.7	101.4	High	High	High	1
FALSE	High	Master Protein	Q96II8	DISP complex protein LRCH3 OS=Homo sapiens OX=9606 GN=LRCH3 PE=1 SV=2	0	7.136	6	4	5	4	777	86	6.71	1.68	4	0	0	80.1	36.2	183.7	High	High	High	1
FALSE	High	Master Protein	P05771	Protein kinase C beta type OS=Homo sapiens OX=9606 GN=PRKCB PE=1 SV=4	0	7.09	5	3	6	3	671	76.8	7.01	8.1	3	0	0	90.1	99.4	110.5	High	High	High	1
FALSE	High	Master Protein	P53701	Holocytochrome c-type synthase OS=Homo sapiens OX=9606 GN=HCCS PE=1 SV=1	0	7.089	6	1	4	1	268	30.6	6.68	10.1	1	0	0	133.6	92.2	74.2	High	High	High	1
FALSE	High	Master Protein	Q8NB49	Phospholipid-transporting ATPase IG OS=Homo sapiens OX=9606 GN=ATP11C PE=1 SV=3	0	7.087	5	4	6	4	1132	129.4	6.67	2.02	4	0	0				High	n/a	High	1
FALSE	High	Master Protein	Q9H7H0	Methyltransferase-like protein 17, mitochondrial OS=Homo sapiens OX=9606 GN=METTL17 PE=1 SV=1	0	7.051	7	2	4	2	456	50.7	9.33	9.07	2	0	0	172		128	High	High	High	1
FALSE	High	Master Protein	Q7Z3C6	Autophagy-related protein 9A OS=Homo sapiens OX=9606 GN=ATG9A PE=1 SV=3	0	7.05	3	2	6	2	839	94.4	6.67	8.67	2	0	0				High	High	High	1
FALSE	High	Master Protein	Q99832	T-complex protein 1 subunit eta OS=Homo sapiens OX=9606 GN=CCT7 PE=1 SV=2	0	7.022	7	3	7	3	543	59.3	7.65	2.17	3	0	0				High	High	High	1
FALSE	High	Master Protein	P36543	V-type proton ATPase subunit E 1 OS=Homo sapiens OX=9606 GN=ATP6V1E1 PE=1 SV=1	0	7.02	6	1	4	1	226	26.1	8	6.01	1	0	0				High	High	High	1
FALSE	High	Master Protein	Q14151	Scaffold attachment factor B2 OS=Homo sapiens OX=9606 GN=SAFB2 PE=1 SV=1	0	7.019	2	1	12	1	953	107.4	6.16	29.78	1	0	0	73.6	144.9	81.5	High	High	High	1
FALSE	High	Master Protein	P51665	26S proteasome non-ATPase regulatory subunit 7 OS=Homo sapiens OX=9606 GN=PSMD7 PE=1 SV=2	0	6.955	5	1	2	1	324	37	6.77	6.27	1	0	0				High	n/a	High	1
FALSE	High	Master Protein	O43169	Cytochrome b5 type B OS=Homo sapiens OX=9606 GN=CYB5B PE=1 SV=3	0	6.915	14	2	6	2	150	16.7	4.97	12.81	2	0	0	84.6	99.1	116.3	High	High	High	1
FALSE	High	Master Protein	Q9P2F8	Signal-induced proliferation-associated 1-like protein 2 OS=Homo sapiens OX=9606 GN=SIPA1L2 PE=1 SV=2	0	6.914	2	2	2	2	1722	190.3	6.77	3.08	2	0	0				High	n/a	High	1
FALSE	High	Master Protein	Q9BPX5	Actin-related protein 2/3 complex subunit 5-like protein OS=Homo sapiens OX=9606 GN=ARPC5L PE=1 SV=1	0	6.903	21	2	4	2	153	16.9	6.6	4.4	2	0	0				High	High	High	1
FALSE	High	Master Protein	P08574	Cytochrome c1, heme protein, mitochondrial OS=Homo sapiens OX=9606 GN=CYC1 PE=1 SV=3	0	6.893	4	2	8	2	325	35.4	9	10.23	2	0	0	104.8	88	107.2	High	High	High	1
FALSE	High	Master Protein	Q96T58	Msx2-interacting protein OS=Homo sapiens OX=9606 GN=SPEN PE=1 SV=1	0	6.862	1	2	6	2	3664	402	7.64	9.3	2	0	0	144	156		High	High	High	1
FALSE	High	Master Protein	P42892	Endothelin-converting enzyme 1 OS=Homo sapiens OX=9606 GN=ECE1 PE=1 SV=2	0	6.852	2	1	21	1	770	87.1	5.88	28.38	1	0	0	119.3	92.9	87.8	High	High	High	1
FALSE	High	Master Protein	P22234	Bifunctional phosphoribosylaminoimidazole carboxylase/phosphoribosylaminoimidazole succinocarboxamide synthetase OS=Homo sapiens OX=9606 GN=PAICS PE=1 SV=3	0	6.852	7	2	5	2	425	47	7.23	9.88	2	0	0	95.8	103.7	100.5	High	High	High	1	Met-loss+Acetyl [N-Term]
FALSE	High	Master Protein	P21912	Succinate dehydrogenase [ubiquinone] iron-sulfur subunit, mitochondrial OS=Homo sapiens OX=9606 GN=SDHB PE=1 SV=3	0	6.847	9	2	6	2	280	31.6	8.76	15.01	2	0	0	92.5	114	93.5	High	High	High	1
FALSE	High	Master Protein	P08708	Small ribosomal subunit protein eS17 OS=Homo sapiens OX=9606 GN=RPS17 PE=1 SV=2	0	6.846	16	2	6	2	135	15.5	9.85	5.75	2	0	0	93.2	100.3	106.5	High	High	High	1
FALSE	High	Master Protein	P62266	Small ribosomal subunit protein uS12 OS=Homo sapiens OX=9606 GN=RPS23 PE=1 SV=3	0	6.836	15	2	7	2	143	15.8	10.49	17.59	2	0	0	106.9	92.5	100.5	High	High	High	1
FALSE	High	Master Protein	Q9Y3D0	Cytosolic iron-sulfur assembly component 2B OS=Homo sapiens OX=9606 GN=CIAO2B PE=1 SV=1	0	6.834	11	1	1	1	163	17.7	5.19	2.94	1	0	0				n/a	High	n/a	1
FALSE	High	Master Protein	P28331	NADH-ubiquinone oxidoreductase 75 kDa subunit, mitochondrial OS=Homo sapiens OX=9606 GN=NDUFS1 PE=1 SV=3	0	6.795	4	2	4	2	727	79.4	6.23	6.4	2	0	0				High	High	High	1
FALSE	High	Master Protein	Q9H3Z4	DnaJ homolog subfamily C member 5 OS=Homo sapiens OX=9606 GN=DNAJC5 PE=1 SV=1	0	6.79	9	1	7	1	198	22.1	5.07	23.22	1	0	0	183.4	8.2	108.4	High	High	High	1
FALSE	High	Master Protein	Q9C0J8	pre-mRNA 3' end processing protein WDR33 OS=Homo sapiens OX=9606 GN=WDR33 PE=1 SV=2	0	6.767	1	1	6	1	1336	145.8	9.17	16.28	1	0	0	109.9	99.5	90.6	High	High	High	1
FALSE	High	Master Protein	P18669	Phosphoglycerate mutase 1 OS=Homo sapiens OX=9606 GN=PGAM1 PE=1 SV=2	0	6.747	16	3	3	3	254	28.8	7.18	3.7	3	0	0				n/a	High	High	1
FALSE	High	Master Protein	P51151	Ras-related protein Rab-9A OS=Homo sapiens OX=9606 GN=RAB9A PE=1 SV=1	0	6.708	12	2	5	2	201	22.8	5.47	13.6	2	0	0				High	High	High	1
FALSE	High	Master Protein	O75525	KH domain-containing, RNA-binding, signal transduction-associated protein 3 OS=Homo sapiens OX=9606 GN=KHDRBS3 PE=1 SV=1	0	6.7	6	2	9	1	346	38.8	7.61	6.85	2	0	0				n/a	n/a	High	1
FALSE	High	Master Protein	Q96AG4	Leucine-rich repeat-containing protein 59 OS=Homo sapiens OX=9606 GN=LRRC59 PE=1 SV=1	0	6.641	10	3	7	3	307	34.9	9.57	8.92	3	0	0	103.6	89.1	107.2	High	High	High	1
FALSE	High	Master Protein	Q96IX5	ATP synthase membrane subunit K, mitochondrial OS=Homo sapiens OX=9606 GN=ATP5MK PE=1 SV=1	0	6.624	29	2	4	2	58	6.5	9.76	2	2	0	0				High	n/a	High	1	Met-loss [N-Term]
FALSE	High	Master Protein	Q99808	Equilibrative nucleoside transporter 1 OS=Homo sapiens OX=9606 GN=SLC29A1 PE=1 SV=3	0	6.59	5	1	3	1	456	50.2	8.29	8.35	1	0	0	133.3	89	77.7	High	High	High	1
FALSE	High	Master Protein	O95202	Mitochondrial proton/calcium exchanger protein OS=Homo sapiens OX=9606 GN=LETM1 PE=1 SV=1	0	6.577	4	2	7	2	739	83.3	6.7	5.64	2	0	0	122.1	90.2	87.7	High	High	High	1
FALSE	High	Master Protein	O60299	Leucine zipper putative tumor suppressor 3 OS=Homo sapiens OX=9606 GN=LZTS3 PE=2 SV=1	0	6.551	4	1	3	1	673	71.7	7.64	7.51	1	0	0				n/a	High	High	1
FALSE	High	Master Protein	Q15717	ELAV-like protein 1 OS=Homo sapiens OX=9606 GN=ELAVL1 PE=1 SV=2	0	6.549	7	2	5	2	326	36.1	9.17	5.4	2	0	0	95.5	103.5	101	High	High	High	1
FALSE	High	Master Protein	P37108	Signal recognition particle 14 kDa protein OS=Homo sapiens OX=9606 GN=SRP14 PE=1 SV=2	0	6.525	11	1	2	1	136	14.6	10.04	5.53	1	0	0				High	n/a	High	1	Met-loss [N-Term]
FALSE	High	Master Protein	O15541	E3 ubiquitin-protein ligase RNF113A OS=Homo sapiens OX=9606 GN=RNF113A PE=1 SV=1	0	6.525	7	2	4	2	343	38.8	5.69	8.68	2	0	0				High	High	n/a	1
FALSE	High	Master Protein	P13987	CD59 glycoprotein OS=Homo sapiens OX=9606 GN=CD59 PE=1 SV=1	0	6.524	20	3	5	3	128	14.2	6.48	3.89	3	0	0	101.2	89.2	109.6	High	High	High	1
FALSE	High	Master Protein	O96008	Mitochondrial import receptor subunit TOM40 homolog OS=Homo sapiens OX=9606 GN=TOMM40 PE=1 SV=1	0	6.476	6	2	5	2	361	37.9	7.25	7.46	2	0	0				High	High	High	1
FALSE	High	Master Protein	P46379	Large proline-rich protein BAG6 OS=Homo sapiens OX=9606 GN=BAG6 PE=1 SV=2	0	6.467	3	1	4	1	1132	119.3	5.6	14.5	1	0	0				High	High	High	1
FALSE	High	Master Protein	Q13151	Heterogeneous nuclear ribonucleoprotein A0 OS=Homo sapiens OX=9606 GN=HNRNPA0 PE=1 SV=1	0	6.46	8	2	13	1	305	30.8	9.29	20.72	2	0	0				High	High	High	1
FALSE	High	Master Protein	P46777	Large ribosomal subunit protein uL18 OS=Homo sapiens OX=9606 GN=RPL5 PE=1 SV=3	0	6.459	14	3	6	3	297	34.3	9.72	2.05	3	0	0	94.7	107.8	97.6	High	High	High	1
FALSE	High	Master Protein	Q07065	Cytoskeleton-associated protein 4 OS=Homo sapiens OX=9606 GN=CKAP4 PE=1 SV=2	0	6.445	5	1	12	1	602	66	5.92	21.85	1	0	0	130.5	100.3	69.2	High	High	High	1
FALSE	High	Master Protein	P09669	Cytochrome c oxidase subunit 6C OS=Homo sapiens OX=9606 GN=COX6C PE=1 SV=2	0	6.416	40	3	8	3	75	8.8	10.39	3.28	3	0	0	117.6	87.9	94.5	High	High	High	1
FALSE	High	Master Protein	O94905	Erlin-2 OS=Homo sapiens OX=9606 GN=ERLIN2 PE=1 SV=1	0	6.337	7	2	3	2	339	37.8	5.62	4.37	2	0	0				High	High	High	1
FALSE	High	Master Protein	Q9BRK4	Leucine zipper putative tumor suppressor 2 OS=Homo sapiens OX=9606 GN=LZTS2 PE=1 SV=2	0	6.328	4	3	5	3	669	72.7	6.51	12.97	3	0	0				High	High	High	1
FALSE	High	Master Protein	O15344	E3 ubiquitin-protein ligase Midline-1 OS=Homo sapiens OX=9606 GN=MID1 PE=1 SV=1	0	6.326	4	2	6	2	667	75.2	6.8	6.51	2	0	0		175.5	124.5	High	High	High	1
FALSE	High	Master Protein	P39656	Dolichyl-diphosphooligosaccharide--protein glycosyltransferase 48 kDa subunit OS=Homo sapiens OX=9606 GN=DDOST PE=1 SV=4	0	6.318	4	2	4	2	456	50.8	6.55	2.24	2	0	0	67.7	108.5	123.8	High	High	High	1
FALSE	High	Master Protein	Q5D862	Filaggrin-2 OS=Homo sapiens OX=9606 GN=FLG2 PE=1 SV=1	0	6.295	1	1	3	1	2391	247.9	8.31	8.49	1	0	0				n/a	High	High	1
FALSE	High	Master Protein	Q9BRQ6	MICOS complex subunit MIC25 OS=Homo sapiens OX=9606 GN=CHCHD6 PE=1 SV=1	0	6.29	7	1	4	1	235	26.4	8.85	12.12	1	0	0	104.1	97.9	97.9	High	High	High	1
FALSE	High	Master Protein	P15311	Ezrin OS=Homo sapiens OX=9606 GN=EZR PE=1 SV=4	0	6.245	6	3	8	1	586	69.4	6.27	3.22	3	0	0				n/a	High	n/a	1
FALSE	High	Master Protein	O00483	Cytochrome c oxidase subunit NDUFA4 OS=Homo sapiens OX=9606 GN=NDUFA4 PE=1 SV=1	0	6.241	27	2	8	2	81	9.4	9.38	12.16	2	0	0	97.2	108.7	94.1	High	High	High	1
FALSE	High	Master Protein	Q14533	Keratin, type II cuticular Hb1 OS=Homo sapiens OX=9606 GN=KRT81 PE=1 SV=3	0	6.241	9	4	8	4	505	54.9	5.47	7.52	4	0	0	108.9	114.7	76.5	High	High	High	1
FALSE	High	Master Protein	Q6P1L8	Large ribosomal subunit protein uL14m OS=Homo sapiens OX=9606 GN=MRPL14 PE=1 SV=1	0	6.24	10	1	2	1	145	15.9	10.24	4.9	1	0	0				n/a	High	High	1
FALSE	High	Master Protein	P63241	Eukaryotic translation initiation factor 5A-1 OS=Homo sapiens OX=9606 GN=EIF5A PE=1 SV=2	0	6.239	16	2	6	2	154	16.8	5.24	8.78	2	0	0	89.4	106.7	104	High	High	High	1
FALSE	High	Master Protein	Q96H55	Unconventional myosin-XIX OS=Homo sapiens OX=9606 GN=MYO19 PE=1 SV=2	0	6.234	3	2	4	2	970	109.1	7.71	7.99	2	0	0	203	97		High	High	n/a	1
FALSE	High	Master Protein	Q14684	Ribosomal RNA processing protein 1 homolog B OS=Homo sapiens OX=9606 GN=RRP1B PE=1 SV=3	0	6.225	3	1	3	1	758	84.4	9.76	12.23	1	0	0	109.3	56.9	133.8	Peak Found	High	High	1
FALSE	High	Master Protein	O43759	Synaptogyrin-1 OS=Homo sapiens OX=9606 GN=SYNGR1 PE=1 SV=2	0	6.197	9	2	4	2	233	25.4	4.68	6.7	2	0	0				High	High	High	1	Acetyl [N-Term]
FALSE	High	Master Protein	Q07955	Serine/arginine-rich splicing factor 1 OS=Homo sapiens OX=9606 GN=SRSF1 PE=1 SV=2	0	6.16	9	2	4	2	248	27.7	10.36	6.29	2	0	0	106.2	98	95.8	High	High	High	1
FALSE	High	Master Protein	Q9NVH1	DnaJ homolog subfamily C member 11 OS=Homo sapiens OX=9606 GN=DNAJC11 PE=1 SV=2	0	6.159	8	4	7	4	559	63.2	8.4	2.07	4	0	0		129.6	170.4	High	High	High	1
FALSE	High	Master Protein	P55265	Double-stranded RNA-specific adenosine deaminase OS=Homo sapiens OX=9606 GN=ADAR PE=1 SV=4	0	6.095	1	1	2	1	1226	136	8.65	5.4	1	0	0				High	High	n/a	1
FALSE	High	Master Protein	O43819	Protein SCO2 homolog, mitochondrial OS=Homo sapiens OX=9606 GN=SCO2 PE=1 SV=3	0	6.076	10	2	4	2	266	29.8	8.85	3.49	2	0	0				High	High	High	1
FALSE	High	Master Protein	P04183	Thymidine kinase, cytosolic OS=Homo sapiens OX=9606 GN=TK1 PE=1 SV=2	0	6.063	12	2	9	2	234	25.5	8.51	7.15	2	0	0	99.9	105.7	94.4	High	High	High	1
FALSE	High	Master Protein	P35268	Large ribosomal subunit protein eL22 OS=Homo sapiens OX=9606 GN=RPL22 PE=1 SV=2	0	6.047	19	2	5	2	128	14.8	9.19	5.44	2	0	0	101.8	101.8	96.4	High	High	High	1
FALSE	High	Master Protein	Q12846	Syntaxin-4 OS=Homo sapiens OX=9606 GN=STX4 PE=1 SV=2	0	6.034	6	1	2	1	297	34.2	6.28	2.29	1	0	0				n/a	High	High	1
FALSE	High	Master Protein	Q9Y639	Neuroplastin OS=Homo sapiens OX=9606 GN=NPTN PE=1 SV=2	0	6.033	4	1	1	1	398	44.4	7.99	2.93	1	0	0				n/a	n/a	High	1
FALSE	High	Master Protein	P50402	Emerin OS=Homo sapiens OX=9606 GN=EMD PE=1 SV=1	0	6.031	10	2	6	2	254	29	5.5	5.54	2	0	0	139.9	78.1	82.1	High	High	High	1
FALSE	High	Master Protein	Q9NZ45	CDGSH iron-sulfur domain-containing protein 1 OS=Homo sapiens OX=9606 GN=CISD1 PE=1 SV=1	0	6.019	26	2	5	2	108	12.2	9.09	3.8	2	0	0				High	High	High	1
FALSE	High	Master Protein	Q9Y450	HBS1-like protein OS=Homo sapiens OX=9606 GN=HBS1L PE=1 SV=1	0	6.016	3	1	4	1	684	75.4	6.61	6.66	1	0	0	105.3	89.9	104.8	High	High	High	1
FALSE	High	Master Protein	Q9UEU0	Vesicle transport through interaction with t-SNAREs homolog 1B OS=Homo sapiens OX=9606 GN=VTI1B PE=1 SV=3	0	5.983	11	2	2	2	232	26.7	9.04	1.73	2	0	0				High	n/a	High	1
FALSE	High	Master Protein	Q9NX20	Large ribosomal subunit protein uL16m OS=Homo sapiens OX=9606 GN=MRPL16 PE=1 SV=1	0	5.98	8	2	4	2	251	28.4	10.13	7.97	2	0	0	90.2	106.6	103.1	High	High	High	1
FALSE	High	Master Protein	Q9UJS0	Electrogenic aspartate/glutamate antiporter SLC25A13, mitochondrial OS=Homo sapiens OX=9606 GN=SLC25A13 PE=1 SV=2	0	5.971	4	3	4	3	675	74.1	8.62	6.28	3	0	0	94.5	98.3	107.2	High	High	Peak Found	1
FALSE	High	Master Protein	Q9P0J0	NADH dehydrogenase [ubiquinone] 1 alpha subcomplex subunit 13 OS=Homo sapiens OX=9606 GN=NDUFA13 PE=1 SV=3	0	5.955	16	2	8	2	144	16.7	8.43	12.27	2	0	0	112.8	96.2	91	High	High	High	1
FALSE	High	Master Protein	P60891	Ribose-phosphate pyrophosphokinase 1 OS=Homo sapiens OX=9606 GN=PRPS1 PE=1 SV=2	0	5.942	10	3	6	3	318	34.8	6.98	3.93	3	0	0				High	High	High	1
FALSE	High	Master Protein	Q96A26	Protein FAM162A OS=Homo sapiens OX=9606 GN=FAM162A PE=1 SV=2	0	5.919	10	2	10	2	154	17.3	9.77	3.14	2	0	0	115.5	90.7	93.8	High	High	High	1
FALSE	High	Master Protein	Q9NX47	E3 ubiquitin-protein ligase MARCHF5 OS=Homo sapiens OX=9606 GN=MARCHF5 PE=1 SV=1	0	5.907	6	1	4	1	278	31.2	8.7	10.76	1	0	0	116.5	74.7	108.8	High	High	High	1
FALSE	High	Master Protein	Q9P266	Junctional cadherin 5-associated protein OS=Homo sapiens OX=9606 GN=JCAD PE=1 SV=3	0	5.869	4	3	4	3	1359	148.3	7.09	3.86	3	0	0				n/a	High	High	1
FALSE	High	Master Protein	P62745	Rho-related GTP-binding protein RhoB OS=Homo sapiens OX=9606 GN=RHOB PE=1 SV=1	0	5.865	21	3	4	2	196	22.1	5.24	2.45	3	0	0			300	High	n/a	High	1
FALSE	High	Master Protein	P21281	V-type proton ATPase subunit B, brain isoform OS=Homo sapiens OX=9606 GN=ATP6V1B2 PE=1 SV=3	0	5.855	5	2	5	2	511	56.5	5.81	6.26	2	0	0			300	High	High	High	1
FALSE	High	Master Protein	Q96HC4	PDZ and LIM domain protein 5 OS=Homo sapiens OX=9606 GN=PDLIM5 PE=1 SV=5	0	5.837	4	2	3	2	596	63.9	8.21	4.41	2	0	0				High	High	n/a	1
FALSE	High	Master Protein	P07737	Profilin-1 OS=Homo sapiens OX=9606 GN=PFN1 PE=1 SV=2	0	5.829	23	2	2	2	140	15	8.27	2.31	2	0	0				High	High	n/a	1
FALSE	High	Master Protein	P07602	Prosaposin OS=Homo sapiens OX=9606 GN=PSAP PE=1 SV=2	0	5.821	6	3	5	3	524	58.1	5.17	3.87	3	0	0	118.6	102.9	78.5	High	High	High	1
FALSE	High	Master Protein	Q01650	Large neutral amino acids transporter small subunit 1 OS=Homo sapiens OX=9606 GN=SLC7A5 PE=1 SV=2	0	5.815	5	2	6	2	507	55	7.72	8.61	2	0	0	97.6	105	97.5	High	High	High	1
FALSE	High	Master Protein	Q53GQ0	Very-long-chain 3-oxoacyl-CoA reductase OS=Homo sapiens OX=9606 GN=HSD17B12 PE=1 SV=2	0	5.803	8	2	6	2	312	34.3	9.32	2.1	2	0	0	86.7	98.3	115	High	High	High	1
FALSE	High	Master Protein	P55209	Nucleosome assembly protein 1-like 1 OS=Homo sapiens OX=9606 GN=NAP1L1 PE=1 SV=1	0	5.79	7	2	5	2	391	45.3	4.46	6.04	2	0	0	94.4	105.1	100.6	High	High	High	1
FALSE	High	Master Protein	P30626	Sorcin OS=Homo sapiens OX=9606 GN=SRI PE=1 SV=1	0	5.786	6	1	3	1	198	21.7	5.59	7.83	1	0	0	134.5	100.1	65.5	High	High	High	1
FALSE	High	Master Protein	P55884	Eukaryotic translation initiation factor 3 subunit B OS=Homo sapiens OX=9606 GN=EIF3B PE=1 SV=3	0	5.782	2	2	5	2	814	92.4	5	9.35	2	0	0	141.1		158.9	High	High	High	1
FALSE	High	Master Protein	Q9NZR1	Tropomodulin-2 OS=Homo sapiens OX=9606 GN=TMOD2 PE=1 SV=1	0	5.776	12	4	8	4	351	39.6	5.27	3.41	4	0	0	134.4	71.5	94.2	High	High	High	1
FALSE	High	Master Protein	P78310	Coxsackievirus and adenovirus receptor OS=Homo sapiens OX=9606 GN=CXADR PE=1 SV=1	0	5.766	11	3	7	3	365	40	7.56	3.27	3	0	0	168.5	64.9	66.5	High	High	High	1
FALSE	High	Master Protein	P55060	Exportin-2 OS=Homo sapiens OX=9606 GN=CSE1L PE=1 SV=3	0	5.744	4	4	5	4	971	110.3	5.77	4.74	4	0	0	88.2	105.5	106.2	Peak Found	High	High	1
FALSE	High	Master Protein	O14908	PDZ domain-containing protein GIPC1 OS=Homo sapiens OX=9606 GN=GIPC1 PE=1 SV=2	0	5.718	9	2	3	2	333	36	6.28	2.52	2	0	0				High	High	High	1
FALSE	High	Master Protein	Q86T03	Type 1 phosphatidylinositol 4,5-bisphosphate 4-phosphatase OS=Homo sapiens OX=9606 GN=PIP4P1 PE=1 SV=1	0	5.713	12	2	4	2	277	29.5	8.91	6.89	2	0	0				High	High	High	1
FALSE	High	Master Protein	Q9NPE3	H/ACA ribonucleoprotein complex subunit 3 OS=Homo sapiens OX=9606 GN=NOP10 PE=1 SV=1	0	5.693	25	1	6	1	64	7.7	9.99	14.05	1	0	0	110	101.9	88.1	High	High	High	1
FALSE	High	Master Protein	P41091	Eukaryotic translation initiation factor 2 subunit 3 OS=Homo sapiens OX=9606 GN=EIF2S3 PE=1 SV=3	0	5.668	5	2	3	2	472	51.1	8.4	3.23	2	0	0	106.1	87.2	106.7	Peak Found	High	High	1
FALSE	High	Master Protein	Q8IXI1	Mitochondrial Rho GTPase 2 OS=Homo sapiens OX=9606 GN=RHOT2 PE=1 SV=2	0	5.66	3	2	6	2	618	68.1	5.86	9.46	2	0	0	106.7	107.4	85.8	High	High	High	1
FALSE	High	Master Protein	P08237	ATP-dependent 6-phosphofructokinase, muscle type OS=Homo sapiens OX=9606 GN=PFKM PE=1 SV=2	0	5.644	4	3	7	2	780	85.1	7.99	0	3	0	0				High	High	High	1
FALSE	High	Master Protein	P17812	CTP synthase 1 OS=Homo sapiens OX=9606 GN=CTPS1 PE=1 SV=2	0	5.641	7	3	4	3	591	66.6	6.46	1.77	3	0	0	96.1	87.7	116.2	Peak Found	High	High	1
FALSE	High	Master Protein	Q96QZ7	Membrane-associated guanylate kinase, WW and PDZ domain-containing protein 1 OS=Homo sapiens OX=9606 GN=MAGI1 PE=1 SV=3	0	5.625	2	2	11	2	1491	164.5	7.58	14.98	2	0	0	156.8	87.7	55.4	High	High	High	1
FALSE	High	Master Protein	P08621	U1 small nuclear ribonucleoprotein 70 kDa OS=Homo sapiens OX=9606 GN=SNRNP70 PE=1 SV=2	0	5.61	5	2	8	2	437	51.5	9.94	12.94	2	0	0	143.9	84.4	71.7	High	High	High	1
FALSE	High	Master Protein	P52926	High mobility group protein HMGI-C OS=Homo sapiens OX=9606 GN=HMGA2 PE=1 SV=1	0	5.609	21	2	4	2	109	11.8	10.62	2.24	2	0	0	126.9	90.2	82.9	High	High	High	1
FALSE	High	Master Protein	P17987	T-complex protein 1 subunit alpha OS=Homo sapiens OX=9606 GN=TCP1 PE=1 SV=1	0	5.59	7	4	5	4	556	60.3	6.11	1.66	4	0	0	226.6	73.4		High	Peak Found	High	1
FALSE	High	Master Protein	Q9UG63	ATP-binding cassette sub-family F member 2 OS=Homo sapiens OX=9606 GN=ABCF2 PE=1 SV=2	0	5.588	3	2	3	2	623	71.2	7.37	2.34	2	0	0				High	High	n/a	1
FALSE	High	Master Protein	Q9NV96	Cell cycle control protein 50A OS=Homo sapiens OX=9606 GN=TMEM30A PE=1 SV=1	0	5.577	4	1	8	1	361	40.7	8.59	15.03	1	0	0	124.8	90	85.2	High	High	High	1
FALSE	High	Master Protein	P47914	Large ribosomal subunit protein eL29 OS=Homo sapiens OX=9606 GN=RPL29 PE=1 SV=2	0	5.569	9	1	4	1	159	17.7	11.66	8.71	1	0	0	122.9	92.6	84.5	High	High	High	1
FALSE	High	Master Protein	O43159	Ribosomal RNA-processing protein 8 OS=Homo sapiens OX=9606 GN=RRP8 PE=1 SV=2	0	5.522	4	1	2	1	456	50.7	9.42	2.45	1	0	0				n/a	High	High	1
FALSE	High	Master Protein	Q8NHP8	Putative phospholipase B-like 2 OS=Homo sapiens OX=9606 GN=PLBD2 PE=1 SV=2	0	5.52	3	1	4	1	589	65.4	6.8	6.3	1	0	0				High	High	High	1
FALSE	High	Master Protein	P14406	Cytochrome c oxidase subunit 7A2, mitochondrial OS=Homo sapiens OX=9606 GN=COX7A2 PE=1 SV=1	0	5.492	28	2	12	2	83	9.4	9.76	1.95	2	0	0	99.1	92.5	108.4	High	High	High	1
FALSE	High	Master Protein	Q6P2Q9	Pre-mRNA-processing-splicing factor 8 OS=Homo sapiens OX=9606 GN=PRPF8 PE=1 SV=2	0	5.478	1	3	3	3	2335	273.4	8.84	0	3	0	0				High	High	High	1
FALSE	High	Master Protein	Q9UJC3	Protein Hook homolog 1 OS=Homo sapiens OX=9606 GN=HOOK1 PE=1 SV=2	0	5.47	2	1	2	1	728	84.6	5.15	5.03	1	0	0	192.2	107.8		Peak Found	High	n/a	1
FALSE	High	Master Protein	O00160	Unconventional myosin-If OS=Homo sapiens OX=9606 GN=MYO1F PE=1 SV=3	0	5.435	2	2	6	1	1098	124.8	9.11	7.51	2	0	0	111.7	114	74.3	Peak Found	High	High	1
FALSE	High	Master Protein	O60573	Eukaryotic translation initiation factor 4E type 2 OS=Homo sapiens OX=9606 GN=EIF4E2 PE=1 SV=1	0	5.428	7	2	6	2	245	28.3	8.88	8.05	2	0	0	172.5	127.5		High	High	High	1
FALSE	High	Master Protein	Q96RG2	PAS domain-containing serine/threonine-protein kinase OS=Homo sapiens OX=9606 GN=PASK PE=1 SV=3	0	5.427	1	1	3	1	1323	142.8	4.86	5.39	1	0	0	169	58.9	72.1	High	High	High	1
FALSE	High	Master Protein	O75190	DnaJ homolog subfamily B member 6 OS=Homo sapiens OX=9606 GN=DNAJB6 PE=1 SV=2	0	5.401	9	2	6	2	326	36.1	9.16	0	2	0	0	114.5	121.2	64.3	High	High	High	1	Met-loss [N-Term]
FALSE	High	Master Protein	O60488	Long-chain-fatty-acid--CoA ligase 4 OS=Homo sapiens OX=9606 GN=ACSL4 PE=1 SV=2	0	5.398	4	2	3	2	711	79.1	8.38	2.25	2	0	0				High	High	n/a	1
FALSE	High	Master Protein	P17152	Transmembrane protein 11, mitochondrial OS=Homo sapiens OX=9606 GN=TMEM11 PE=1 SV=1	0	5.398	13	2	6	2	192	21.5	7.36	6.76	2	0	0	87.1	103.6	109.4	High	High	High	1
FALSE	High	Master Protein	P84103	Serine/arginine-rich splicing factor 3 OS=Homo sapiens OX=9606 GN=SRSF3 PE=1 SV=1	0	5.387	20	3	12	2	164	19.3	11.65	3.26	3	0	0	126.9	87.6	85.5	High	High	High	1
FALSE	High	Master Protein	P61513	Large ribosomal subunit protein eL43 OS=Homo sapiens OX=9606 GN=RPL37A PE=1 SV=2	0	5.381	22	2	6	2	92	10.3	10.43	11.6	2	0	0	114.3	85.7	100	High	High	High	1
FALSE	High	Master Protein	P84098	Large ribosomal subunit protein eL19 OS=Homo sapiens OX=9606 GN=RPL19 PE=1 SV=1	0	5.343	13	2	5	2	196	23.5	11.47	1.79	2	0	0	111.4	101.4	87.2	High	High	High	1
FALSE	High	Master Protein	P62318	Small nuclear ribonucleoprotein Sm D3 OS=Homo sapiens OX=9606 GN=SNRPD3 PE=1 SV=1	0	5.341	15	2	4	2	126	13.9	10.32	7.8	2	0	0	97.6	101.7	100.7	High	High	High	1
FALSE	High	Master Protein	Q96I24	Far upstream element-binding protein 3 OS=Homo sapiens OX=9606 GN=FUBP3 PE=1 SV=2	0	5.31	2	1	3	1	572	61.6	8.38	7.16	1	0	0	129	85.1	85.9	High	High	High	1
FALSE	High	Master Protein	Q9C0C2	182 kDa tankyrase-1-binding protein OS=Homo sapiens OX=9606 GN=TNKS1BP1 PE=1 SV=4	0	5.3	1	2	3	2	1729	181.7	4.86	1.64	2	0	0	140.9	159.1		High	High	n/a	1
FALSE	High	Master Protein	P49588	Alanine--tRNA ligase, cytoplasmic OS=Homo sapiens OX=9606 GN=AARS1 PE=1 SV=2	0	5.275	3	2	4	2	968	106.7	5.53	1.6	2	0	0				High	High	High	1
FALSE	High	Master Protein	Q14498	RNA-binding protein 39 OS=Homo sapiens OX=9606 GN=RBM39 PE=1 SV=2	0	5.268	5	2	3	2	530	59.3	10.1	5.93	2	0	0	115.5	106	78.5	High	High	Peak Found	1
FALSE	High	Master Protein	O75380	NADH dehydrogenase [ubiquinone] iron-sulfur protein 6, mitochondrial OS=Homo sapiens OX=9606 GN=NDUFS6 PE=1 SV=1	0	5.259	19	2	4	2	124	13.7	8.28	0	2	0	0	173.4	68.9	57.7	High	High	Peak Found	1
FALSE	High	Master Protein	Q86X29	Lipolysis-stimulated lipoprotein receptor OS=Homo sapiens OX=9606 GN=LSR PE=1 SV=4	0	5.238	3	1	2	1	649	71.4	7.97	3.99	1	0	0				High	High	n/a	1
FALSE	High	Master Protein	Q9BUZ4	TNF receptor-associated factor 4 OS=Homo sapiens OX=9606 GN=TRAF4 PE=1 SV=1	0	5.22	6	2	3	2	470	53.5	8.15	2.9	2	0	0	154	81.8	64.2	High	High	Peak Found	1
FALSE	High	Master Protein	Q9H6R4	Nucleolar protein 6 OS=Homo sapiens OX=9606 GN=NOL6 PE=1 SV=2	0	5.204	1	1	3	1	1146	127.5	7.64	4.57	1	0	0				High	High	High	1
FALSE	High	Master Protein	Q9H223	EH domain-containing protein 4 OS=Homo sapiens OX=9606 GN=EHD4 PE=1 SV=1	0	5.189	3	1	1	1	541	61.1	6.76	2.2	1	0	0				n/a	High	n/a	1
FALSE	High	Master Protein	P62899	Large ribosomal subunit protein eL31 OS=Homo sapiens OX=9606 GN=RPL31 PE=1 SV=1	0	5.178	18	2	11	2	125	14.5	10.54	18.84	2	0	0	130.7	87.1	82.2	High	High	High	1
FALSE	High	Master Protein	O95373	Importin-7 OS=Homo sapiens OX=9606 GN=IPO7 PE=1 SV=1	0	5.175	2	1	3	1	1038	119.4	4.82	5.34	1	0	0				High	High	n/a	1
FALSE	High	Master Protein	P26640	Valine--tRNA ligase OS=Homo sapiens OX=9606 GN=VARS1 PE=1 SV=4	0	5.17	1	1	6	1	1264	140.4	7.59	15.54	1	0	0	125.2	96.7	78.1	High	High	High	1
FALSE	High	Master Protein	P82921	Small ribosomal subunit protein bS21m OS=Homo sapiens OX=9606 GN=MRPS21 PE=1 SV=3	0	5.165	14	1	1	1	87	10.7	9.92	2.38	1	0	0				High	n/a	n/a	1
FALSE	High	Master Protein	P13473	Lysosome-associated membrane glycoprotein 2 OS=Homo sapiens OX=9606 GN=LAMP2 PE=1 SV=2	0	5.142	4	2	5	2	410	44.9	5.63	7.25	2	0	0		141.7	158.3	High	High	High	1
FALSE	High	Master Protein	Q9H583	HEAT repeat-containing protein 1 OS=Homo sapiens OX=9606 GN=HEATR1 PE=1 SV=3	0	5.139	1	2	4	2	2144	242.2	6.54	3.58	2	0	0				High	High	High	1
FALSE	High	Master Protein	P61221	ATP-binding cassette sub-family E member 1 OS=Homo sapiens OX=9606 GN=ABCE1 PE=1 SV=1	0	5.137	4	2	5	2	599	67.3	8.34	2.22	2	0	0				High	High	High	1
FALSE	High	Master Protein	Q3SXM5	Inactive hydroxysteroid dehydrogenase-like protein 1 OS=Homo sapiens OX=9606 GN=HSDL1 PE=1 SV=3	0	5.1	6	2	7	2	330	37	8.72	2.3	2	0	0	147.4	82.8	69.8	High	High	High	1
FALSE	High	Master Protein	Q13243	Serine/arginine-rich splicing factor 5 OS=Homo sapiens OX=9606 GN=SRSF5 PE=1 SV=1	0	5.09	5	1	3	1	272	31.2	11.59	5.55	1	0	0	137.9	91.6	70.5	High	High	High	1
FALSE	High	Master Protein	Q13867	Bleomycin hydrolase OS=Homo sapiens OX=9606 GN=BLMH PE=1 SV=1	0	5.088	4	1	5	1	455	52.5	6.27	3.74	1	0	0	126.7	96.1	77.2	High	High	High	1
FALSE	High	Master Protein	O95232	Luc7-like protein 3 OS=Homo sapiens OX=9606 GN=LUC7L3 PE=1 SV=2	0	5.07	4	1	3	1	432	51.4	9.79	1.9	1	0	0	171.8	128.2		Peak Found	High	High	1
FALSE	High	Master Protein	P84095	Rho-related GTP-binding protein RhoG OS=Homo sapiens OX=9606 GN=RHOG PE=1 SV=1	0	5.06	16	2	5	1	191	21.3	8.12	7.79	2	0	0				n/a	High	High	1
FALSE	High	Master Protein	P57678	Gem-associated protein 4 OS=Homo sapiens OX=9606 GN=GEMIN4 PE=1 SV=2	0	5.054	2	2	7	2	1058	120	6.04	5.91	2	0	0				High	High	High	1
FALSE	High	Master Protein	P41252	Isoleucine--tRNA ligase, cytoplasmic OS=Homo sapiens OX=9606 GN=IARS1 PE=1 SV=2	0	5.05	2	2	3	2	1262	144.4	6.15	6.32	2	0	0				High	High	n/a	1
FALSE	High	Master Protein	O95721	Synaptosomal-associated protein 29 OS=Homo sapiens OX=9606 GN=SNAP29 PE=1 SV=1	0	5.035	8	1	2	1	258	29	5.81	5.95	1	0	0				n/a	High	High	1
FALSE	High	Master Protein	P61225	Ras-related protein Rap-2b OS=Homo sapiens OX=9606 GN=RAP2B PE=1 SV=1	0	5.03	11	2	3	2	183	20.5	4.81	2.21	2	0	0				High	High	n/a	1
FALSE	High	Master Protein	Q9UKD2	mRNA turnover protein 4 homolog OS=Homo sapiens OX=9606 GN=MRTO4 PE=1 SV=2	0	5.017	6	1	6	1	239	27.5	8.29	7.96	1	0	0	135.8	94.8	69.3	High	High	High	1
FALSE	High	Master Protein	Q8NBU5	Outer mitochondrial transmembrane helix translocase OS=Homo sapiens OX=9606 GN=ATAD1 PE=1 SV=1	0	5.006	9	3	8	3	361	40.7	6.9	9.3	3	0	0	110.2	76.5	113.3	High	High	High	1
FALSE	High	Master Protein	P57105	Synaptojanin-2-binding protein OS=Homo sapiens OX=9606 GN=SYNJ2BP PE=1 SV=2	0	5.005	15	2	5	2	145	15.9	6.3	9.9	2	0	0				High	High	High	1
FALSE	High	Master Protein	Q13347	Eukaryotic translation initiation factor 3 subunit I OS=Homo sapiens OX=9606 GN=EIF3I PE=1 SV=1	0	4.993	5	1	2	1	325	36.5	5.64	6.1	1	0	0	160.3		139.7	High	n/a	High	1
FALSE	High	Master Protein	P07741	Adenine phosphoribosyltransferase OS=Homo sapiens OX=9606 GN=APRT PE=1 SV=2	0	4.983	13	2	4	2	180	19.6	6.02	3.67	2	0	0				High	High	High	1
FALSE	High	Master Protein	P04439	HLA class I histocompatibility antigen, A alpha chain OS=Homo sapiens OX=9606 GN=HLA-A PE=1 SV=2	0	4.98	8	3	5	2	365	40.8	6	4.17	3	0	0				High	n/a	High	1
FALSE	High	Master Protein	Q15393	Splicing factor 3B subunit 3 OS=Homo sapiens OX=9606 GN=SF3B3 PE=1 SV=4	0	4.973	2	2	2	2	1217	135.5	5.26	2.08	2	0	0				n/a	n/a	High	1
FALSE	High	Master Protein	P46778	Large ribosomal subunit protein eL21 OS=Homo sapiens OX=9606 GN=RPL21 PE=1 SV=2	0	4.967	9	1	5	1	160	18.6	10.49	6.16	1	0	0		154.5	145.5	High	High	High	1
FALSE	High	Master Protein	Q8TF74	WAS/WASL-interacting protein family member 2 OS=Homo sapiens OX=9606 GN=WIPF2 PE=1 SV=1	0	4.962	5	1	1	1	440	46.3	10.93	3.32	1	0	0				n/a	High	n/a	1
FALSE	High	Master Protein	Q9Y5J7	Mitochondrial import inner membrane translocase subunit Tim9 OS=Homo sapiens OX=9606 GN=TIMM9 PE=1 SV=1	0	4.961	17	1	3	1	89	10.4	7.21	2.63	1	0	0	92.7	88.9	118.4	High	High	High	1
FALSE	High	Master Protein	O60292	Signal-induced proliferation-associated 1-like protein 3 OS=Homo sapiens OX=9606 GN=SIPA1L3 PE=1 SV=3	0	4.953	2	2	4	2	1781	194.5	8.32	8.18	2	0	0	110.7	105.2	84.1	High	High	High	1
FALSE	High	Master Protein	O95299	NADH dehydrogenase [ubiquinone] 1 alpha subcomplex subunit 10, mitochondrial OS=Homo sapiens OX=9606 GN=NDUFA10 PE=1 SV=1	0	4.937	6	2	4	2	355	40.7	8.48	3.6	2	0	0				High	High	High	1
FALSE	High	Master Protein	O43581	Synaptotagmin-7 OS=Homo sapiens OX=9606 GN=SYT7 PE=1 SV=3	0	4.932	5	1	4	1	403	45.5	9.22	9.18	1	0	0	155.4	74	70.6	High	High	High	1
FALSE	High	Master Protein	Q13427	Peptidyl-prolyl cis-trans isomerase G OS=Homo sapiens OX=9606 GN=PPIG PE=1 SV=2	0	4.931	2	1	3	1	754	88.6	10.29	2.48	1	0	0				High	High	High	1
FALSE	High	Master Protein	Q9UMS4	Pre-mRNA-processing factor 19 OS=Homo sapiens OX=9606 GN=PRPF19 PE=1 SV=1	0	4.897	3	1	1	1	504	55.1	6.61	2.23	1	0	0				High	n/a	n/a	1
FALSE	High	Master Protein	P05386	Large ribosomal subunit protein P1 OS=Homo sapiens OX=9606 GN=RPLP1 PE=1 SV=1	0	4.889	14	1	4	1	114	11.5	4.32	8.79	1	0	0	82.3	104.9	112.8	High	High	High	1
FALSE	High	Master Protein	Q13443	Disintegrin and metalloproteinase domain-containing protein 9 OS=Homo sapiens OX=9606 GN=ADAM9 PE=1 SV=1	0	4.871	3	1	3	1	819	90.5	7.52	10.32	1	0	0	140.8	79.1	80.1	High	High	High	1
FALSE	High	Master Protein	O95297	Myelin protein zero-like protein 1 OS=Homo sapiens OX=9606 GN=MPZL1 PE=1 SV=1	0	4.869	5	1	3	1	269	29.1	8.72	5.51	1	0	0				High	High	High	1
FALSE	High	Master Protein	Q9P015	Large ribosomal subunit protein uL15m OS=Homo sapiens OX=9606 GN=MRPL15 PE=1 SV=1	0	4.868	8	2	3	2	296	33.4	10.01	2	2	0	0				n/a	High	High	1
FALSE	High	Master Protein	Q6IBS0	Twinfilin-2 OS=Homo sapiens OX=9606 GN=TWF2 PE=1 SV=2	0	4.865	7	2	5	1	349	39.5	6.84	8.63	2	0	0				n/a	n/a	High	1
FALSE	High	Master Protein	P51571	Translocon-associated protein subunit delta OS=Homo sapiens OX=9606 GN=SSR4 PE=1 SV=1	0	4.864	8	1	1	1	173	19	6.15	2.26	1	0	0				High	n/a	n/a	1
FALSE	High	Master Protein	Q9Y6N1	Cytochrome c oxidase assembly protein COX11, mitochondrial OS=Homo sapiens OX=9606 GN=COX11 PE=1 SV=3	0	4.855	7	1	1	1	276	31.4	9.06	2.12	1	0	0				n/a	High	n/a	1
FALSE	High	Master Protein	P07948	Tyrosine-protein kinase Lyn OS=Homo sapiens OX=9606 GN=LYN PE=1 SV=3	0	4.852	5	3	9	1	512	58.5	7.11	11.2	3	0	0				n/a	High	n/a	1
FALSE	High	Master Protein	Q9UNF1	Melanoma-associated antigen D2 OS=Homo sapiens OX=9606 GN=MAGED2 PE=1 SV=2	0	4.85	2	1	2	1	606	64.9	9.32	2.15	1	0	0				High	High	n/a	1
FALSE	High	Master Protein	Q96T88	E3 ubiquitin-protein ligase UHRF1 OS=Homo sapiens OX=9606 GN=UHRF1 PE=1 SV=1	0	4.841	2	1	3	1	793	89.8	7.56	6.51	1	0	0				High	High	High	1
FALSE	High	Master Protein	P54727	UV excision repair protein RAD23 homolog B OS=Homo sapiens OX=9606 GN=RAD23B PE=1 SV=1	0	4.8	7	1	3	1	409	43.1	4.84	2.42	1	0	0	118.2	88.9	92.9	High	High	High	1
FALSE	High	Master Protein	Q9UI09	NADH dehydrogenase [ubiquinone] 1 alpha subcomplex subunit 12 OS=Homo sapiens OX=9606 GN=NDUFA12 PE=1 SV=1	0	4.765	8	1	3	1	145	17.1	9.63	9.43	1	0	0				High	High	High	1
FALSE	High	Master Protein	P02042	Hemoglobin subunit delta OS=Homo sapiens OX=9606 GN=HBD PE=1 SV=2	0	4.763	13	2	4	2	147	16	8.05	5.56	2	0	0	105.8	86.2	108	High	High	High	1
FALSE	High	Master Protein	P60468	Protein transport protein Sec61 subunit beta OS=Homo sapiens OX=9606 GN=SEC61B PE=1 SV=2	0	4.74	27	2	3	2	96	10	11.56	1.61	2	0	0	180.5	119.5		High	High	n/a	1	Met-loss [N-Term]
FALSE	High	Master Protein	Q9H7B2	Ribosome production factor 2 homolog OS=Homo sapiens OX=9606 GN=RPF2 PE=1 SV=2	0	4.735	9	2	4	2	306	35.6	9.99	3.64	2	0	0				High	High	High	1
FALSE	High	Master Protein	Q96RF0	Sorting nexin-18 OS=Homo sapiens OX=9606 GN=SNX18 PE=1 SV=2	0	4.713	3	1	2	1	628	68.9	5.68	3.5	1	0	0	131.7	79.2	89.1	High	Peak Found	High	1
FALSE	High	Master Protein	Q9BUJ2	Heterogeneous nuclear ribonucleoprotein U-like protein 1 OS=Homo sapiens OX=9606 GN=HNRNPUL1 PE=1 SV=2	0	4.67	2	1	8	1	856	95.7	6.92	6.76	1	0	0	148.3	84.5	67.2	High	High	High	1
FALSE	High	Master Protein	Q9NY12	H/ACA ribonucleoprotein complex subunit 1 OS=Homo sapiens OX=9606 GN=GAR1 PE=1 SV=1	0	4.638	7	2	4	2	217	22.3	10.92	6.71	2	0	0	95.4	91.5	113.1	High	High	High	1
FALSE	High	Master Protein	O75306	NADH dehydrogenase [ubiquinone] iron-sulfur protein 2, mitochondrial OS=Homo sapiens OX=9606 GN=NDUFS2 PE=1 SV=2	0	4.623	6	3	5	3	463	52.5	7.55	7.96	3	0	0				High	High	n/a	1
FALSE	High	Master Protein	Q9UQ03	Coronin-2B OS=Homo sapiens OX=9606 GN=CORO2B PE=1 SV=4	0	4.611	5	2	4	2	480	54.9	8.27	1.65	2	0	0				High	High	High	1
FALSE	High	Master Protein	P18077	Large ribosomal subunit protein eL33 OS=Homo sapiens OX=9606 GN=RPL35A PE=1 SV=2	0	4.611	25	3	8	3	110	12.5	11.06	3.34	3	0	0	155	99.1	45.9	High	High	High	1
FALSE	High	Master Protein	Q9HDC9	Adipocyte plasma membrane-associated protein OS=Homo sapiens OX=9606 GN=APMAP PE=1 SV=2	0	4.599	5	1	6	1	416	46.5	6.16	12.88	1	0	0	102.9	94.3	102.8	High	High	High	1
FALSE	High	Master Protein	Q8TD19	Serine/threonine-protein kinase Nek9 OS=Homo sapiens OX=9606 GN=NEK9 PE=1 SV=2	0	4.595	2	1	4	1	979	107.1	5.74	5.72	1	0	0	83.5	96.5	120	High	High	High	1
FALSE	High	Master Protein	P43121	Cell surface glycoprotein MUC18 OS=Homo sapiens OX=9606 GN=MCAM PE=1 SV=2	0	4.586	3	2	3	2	646	71.6	5.76	4.78	2	0	0	108.4	87.2	104.4	High	High	High	1
FALSE	High	Master Protein	Q13136	Liprin-alpha-1 OS=Homo sapiens OX=9606 GN=PPFIA1 PE=1 SV=1	0	4.583	2	2	3	2	1202	135.7	6.29	0	2	0	0				High	High	n/a	1
FALSE	High	Master Protein	Q13643	Four and a half LIM domains protein 3 OS=Homo sapiens OX=9606 GN=FHL3 PE=1 SV=4	0	4.56	7	2	4	2	280	31.2	6.2	5.11	2	0	0	110.1	91.1	98.9	High	High	High	1
FALSE	High	Master Protein	P26639	Threonine--tRNA ligase 1, cytoplasmic OS=Homo sapiens OX=9606 GN=TARS1 PE=1 SV=3	0	4.539	3	2	3	2	723	83.4	6.67	2.14	2	0	0				High	High	High	1
FALSE	High	Master Protein	Q96PU5	E3 ubiquitin-protein ligase NEDD4-like OS=Homo sapiens OX=9606 GN=NEDD4L PE=1 SV=2	0	4.539	1	1	1	1	975	111.9	5.82	1.71	1	0	0				n/a	High	n/a	1
FALSE	High	Master Protein	Q13242	Serine/arginine-rich splicing factor 9 OS=Homo sapiens OX=9606 GN=SRSF9 PE=1 SV=1	0	4.529	9	2	3	2	221	25.5	8.65	2.41	2	0	0				n/a	High	High	1
FALSE	High	Master Protein	Q96EY1	DnaJ homolog subfamily A member 3, mitochondrial OS=Homo sapiens OX=9606 GN=DNAJA3 PE=1 SV=2	0	4.494	5	2	4	2	480	52.5	9.26	0	2	0	0	106.8	118.1	75.1	High	High	High	1
FALSE	High	Master Protein	O75340	Programmed cell death protein 6 OS=Homo sapiens OX=9606 GN=PDCD6 PE=1 SV=1	0	4.482	6	1	2	1	191	21.9	5.4	2.7	1	0	0				High	High	n/a	1
FALSE	High	Master Protein	Q58EX2	Protein sidekick-2 OS=Homo sapiens OX=9606 GN=SDK2 PE=1 SV=3	0	4.482	1	1	3	1	2172	239.2	7.06	3.84	1	0	0	115.2	82.4	102.5	High	High	High	1
FALSE	High	Master Protein	Q9UL25	Ras-related protein Rab-21 OS=Homo sapiens OX=9606 GN=RAB21 PE=1 SV=3	0	4.445	12	2	3	2	225	24.3	7.94	2.09	2	0	0				High	High	n/a	1	Met-loss+Acetyl [N-Term]
FALSE	High	Master Protein	O75880	Protein SCO1 homolog, mitochondrial OS=Homo sapiens OX=9606 GN=SCO1 PE=1 SV=1	0	4.433	6	1	15	1	301	33.8	8.88	27.06	1	0	0	116.4	94.7	88.9	High	High	High	1
FALSE	High	Master Protein	P61962	DDB1- and CUL4-associated factor 7 OS=Homo sapiens OX=9606 GN=DCAF7 PE=1 SV=1	0	4.416	8	2	2	2	342	38.9	5.52	1.72	2	0	0				High	High	n/a	1
FALSE	High	Master Protein	Q96NT5	Proton-coupled folate transporter OS=Homo sapiens OX=9606 GN=SLC46A1 PE=1 SV=1	0	4.407	3	1	3	1	459	49.7	8.81	7.2	1	0	0	87.6	131	81.4	High	High	High	1	Acetyl [N-Term]
FALSE	High	Master Protein	Q86UD0	Suppressor APC domain-containing protein 2 OS=Homo sapiens OX=9606 GN=SAPCD2 PE=1 SV=2	0	4.404	4	1	3	1	394	42.6	8.82	7.57	1	0	0	122.6	88.1	89.3	High	High	High	1
FALSE	High	Master Protein	Q96EL2	Small ribosomal subunit protein uS3m OS=Homo sapiens OX=9606 GN=MRPS24 PE=1 SV=1	0	4.382	11	1	6	1	167	19	9.38	7.58	1	0	0	120.9	98.5	80.6	High	High	High	1
FALSE	High	Master Protein	P13612	Integrin alpha-4 OS=Homo sapiens OX=9606 GN=ITGA4 PE=1 SV=3	0	4.381	2	1	4	1	1032	114.8	6.48	8.43	1	0	0				High	High	High	1
FALSE	High	Master Protein	P62304	Small nuclear ribonucleoprotein E OS=Homo sapiens OX=9606 GN=SNRPE PE=1 SV=1	0	4.377	12	1	3	1	92	10.8	9.44	7.03	1	0	0				High	High	High	1
FALSE	High	Master Protein	O60763	General vesicular transport factor p115 OS=Homo sapiens OX=9606 GN=USO1 PE=1 SV=2	0	4.373	2	1	1	1	962	107.8	4.91	0	1	0	0				n/a	High	n/a	1
FALSE	High	Master Protein	Q86V81	THO complex subunit 4 OS=Homo sapiens OX=9606 GN=ALYREF PE=1 SV=3	0	4.362	4	1	3	1	257	26.9	11.15	8.88	1	0	0	157.8		142.2	High	High	High	1
FALSE	High	Master Protein	Q9BR76	Coronin-1B OS=Homo sapiens OX=9606 GN=CORO1B PE=1 SV=1	0	4.356	3	1	1	1	489	54.2	5.88	2.74	1	0	0				n/a	n/a	High	1
FALSE	High	Master Protein	Q9Y4J8	Dystrobrevin alpha OS=Homo sapiens OX=9606 GN=DTNA PE=1 SV=2	0	4.351	2	1	3	1	743	83.8	6.89	7.81	1	0	0	184.9	115.1		High	High	High	1
FALSE	High	Master Protein	O14647	Chromodomain-helicase-DNA-binding protein 2 OS=Homo sapiens OX=9606 GN=CHD2 PE=1 SV=2	0	4.319	1	1	4	1	1828	211.2	8.1	0	1	0	0	123.1	97.6	79.4	Peak Found	High	High	1
FALSE	High	Master Protein	P49207	Large ribosomal subunit protein eL34 OS=Homo sapiens OX=9606 GN=RPL34 PE=1 SV=3	0	4.31	21	3	11	3	117	13.3	11.47	7.97	3	0	0	95.1	92.3	112.6	High	High	High	1
FALSE	High	Master Protein	Q96FS4	Signal-induced proliferation-associated protein 1 OS=Homo sapiens OX=9606 GN=SIPA1 PE=1 SV=1	0	4.304	2	1	3	1	1042	112.1	6.6	5.32	1	0	0		186.3	113.7	High	High	High	1
FALSE	High	Master Protein	Q14108	Lysosome membrane protein 2 OS=Homo sapiens OX=9606 GN=SCARB2 PE=1 SV=2	0	4.288	6	2	5	2	478	54.3	5.14	0	2	0	0				High	High	High	1
FALSE	High	Master Protein	O15042	U2 snRNP-associated SURP motif-containing protein OS=Homo sapiens OX=9606 GN=U2SURP PE=1 SV=2	0	4.272	1	1	3	1	1029	118.2	8.47	0	1	0	0				High	High	High	1
FALSE	High	Master Protein	O15127	Secretory carrier-associated membrane protein 2 OS=Homo sapiens OX=9606 GN=SCAMP2 PE=1 SV=2	0	4.254	4	1	2	1	329	36.6	6.1	4.9	1	0	0				High	High	n/a	1
FALSE	High	Master Protein	Q05682	Caldesmon OS=Homo sapiens OX=9606 GN=CALD1 PE=1 SV=3	0	4.249	3	1	3	1	793	93.2	5.66	4.48	1	0	0				High	High	High	1
FALSE	High	Master Protein	Q5VT66	Mitochondrial amidoxime-reducing component 1 OS=Homo sapiens OX=9606 GN=MTARC1 PE=1 SV=1	0	4.216	4	1	3	1	337	37.5	8.88	3.75	1	0	0				High	High	High	1
FALSE	High	Master Protein	Q7KZF4	Staphylococcal nuclease domain-containing protein 1 OS=Homo sapiens OX=9606 GN=SND1 PE=1 SV=1	0	4.21	3	2	2	2	910	101.9	7.17	2.29	2	0	0				High	High	n/a	1
FALSE	High	Master Protein	P55769	NHP2-like protein 1 OS=Homo sapiens OX=9606 GN=SNU13 PE=1 SV=3	0	4.198	9	1	4	1	128	14.2	8.46	3.8	1	0	0				High	High	High	1
FALSE	High	Master Protein	O95639	Cleavage and polyadenylation specificity factor subunit 4 OS=Homo sapiens OX=9606 GN=CPSF4 PE=1 SV=1	0	4.184	4	1	3	1	269	30.2	8.31	6.8	1	0	0				High	High	High	1	Acetyl [N-Term]
FALSE	High	Master Protein	P62995	Transformer-2 protein homolog beta OS=Homo sapiens OX=9606 GN=TRA2B PE=1 SV=1	0	4.177	6	1	3	1	288	33.6	11.25	0	1	0	0				High	High	High	1
FALSE	High	Master Protein	O95140	Mitofusin-2 OS=Homo sapiens OX=9606 GN=MFN2 PE=1 SV=3	0	4.174	2	1	4	1	757	86.3	6.98	7.68	1	0	0	122.5	104.6	72.9	High	High	High	1
FALSE	High	Master Protein	O15371	Eukaryotic translation initiation factor 3 subunit D OS=Homo sapiens OX=9606 GN=EIF3D PE=1 SV=1	0	4.17	2	1	2	1	548	63.9	6.05	4.37	1	0	0				High	n/a	High	1
FALSE	High	Master Protein	Q9NZW5	Protein PALS2 OS=Homo sapiens OX=9606 GN=PALS2 PE=1 SV=2	0	4.16	3	2	4	2	540	61.1	6.18	6.16	2	0	0				High	High	High	1
FALSE	High	Master Protein	Q13838	Spliceosome RNA helicase DDX39B OS=Homo sapiens OX=9606 GN=DDX39B PE=1 SV=1	0	4.129	5	2	3	2	428	49	5.67	2.1	2	0	0				High	High	n/a	1
FALSE	High	Master Protein	O15431	High affinity copper uptake protein 1 OS=Homo sapiens OX=9606 GN=SLC31A1 PE=1 SV=1	0	4.117	10	1	3	1	190	21.1	7.42	2.46	1	0	0				High	High	High	1
FALSE	High	Master Protein	Q9H2H9	Sodium-coupled neutral amino acid symporter 1 OS=Homo sapiens OX=9606 GN=SLC38A1 PE=1 SV=1	0	4.077	2	1	3	1	487	54	7.02	6.13	1	0	0	96.7	93.3	110	High	High	High	1
FALSE	High	Master Protein	P09429	High mobility group protein B1 OS=Homo sapiens OX=9606 GN=HMGB1 PE=1 SV=3	0	4.077	14	2	3	2	215	24.9	5.74	5.38	2	0	0	124.6	86	89.4	High	High	High	1
FALSE	High	Master Protein	O43657	Tetraspanin-6 OS=Homo sapiens OX=9606 GN=TSPAN6 PE=1 SV=1	0	4.074	6	1	5	1	245	27.5	8.1	9.01	1	0	0				High	High	High	1
FALSE	High	Master Protein	P14174	Macrophage migration inhibitory factor OS=Homo sapiens OX=9606 GN=MIF PE=1 SV=4	0	4.069	10	1	2	1	115	12.5	7.88	0	1	0	0				High	High	n/a	1	Met-loss+Acetyl [N-Term]; Met-loss [N-Term]
FALSE	High	Master Protein	P26599	Polypyrimidine tract-binding protein 1 OS=Homo sapiens OX=9606 GN=PTBP1 PE=1 SV=2	0	4.056	5	2	2	2	557	59.6	9.16	2.08	2	0	0				High	n/a	n/a	1
FALSE	High	Master Protein	Q9BXP2	Solute carrier family 12 member 9 OS=Homo sapiens OX=9606 GN=SLC12A9 PE=1 SV=1	0	4.047	3	2	3	2	914	96	8.07	3.87	2	0	0				High	n/a	High	1
FALSE	High	Master Protein	Q96GC5	Large ribosomal subunit protein mL48 OS=Homo sapiens OX=9606 GN=MRPL48 PE=1 SV=2	0	4.039	7	1	2	1	212	23.9	8.98	0	1	0	0	140.8	85.7	73.5	High	Peak Found	High	1
FALSE	High	Master Protein	O43823	A-kinase anchor protein 8 OS=Homo sapiens OX=9606 GN=AKAP8 PE=1 SV=1	0	4.023	4	2	9	2	692	76.1	5.15	11.88	2	0	0	110.7	96	93.2	High	High	High	1
FALSE	High	Master Protein	P28288	ATP-binding cassette sub-family D member 3 OS=Homo sapiens OX=9606 GN=ABCD3 PE=1 SV=1	0	4.001	5	2	3	2	659	75.4	9.36	0	2	0	0	190.4		109.6	High	High	High	1
FALSE	High	Master Protein	Q13425	Beta-2-syntrophin OS=Homo sapiens OX=9606 GN=SNTB2 PE=1 SV=1	0	3.99	4	2	3	2	540	57.9	8.82	2.07	2	0	0				High	High	n/a	1
FALSE	High	Master Protein	Q8WUM4	Programmed cell death 6-interacting protein OS=Homo sapiens OX=9606 GN=PDCD6IP PE=1 SV=1	0	3.986	3	2	3	2	868	96	6.52	0	2	0	0				High	High	High	1
FALSE	High	Master Protein	Q8TDN6	Ribosome biogenesis protein BRX1 homolog OS=Homo sapiens OX=9606 GN=BRIX1 PE=1 SV=2	0	3.965	5	2	3	2	353	41.4	9.92	1.81	2	0	0	115	73.9	111	High	Peak Found	High	1
FALSE	High	Master Protein	Q9BZL6	Serine/threonine-protein kinase D2 OS=Homo sapiens OX=9606 GN=PRKD2 PE=1 SV=3	0	3.959	2	2	2	2	878	96.7	6.84	1.82	2	0	0				n/a	n/a	High	1
FALSE	High	Master Protein	P51398	Small ribosomal subunit protein mS29 OS=Homo sapiens OX=9606 GN=DAP3 PE=1 SV=1	0	3.95	4	1	1	1	398	45.5	8.88	0	1	0	0				n/a	n/a	High	1
FALSE	High	Master Protein	B2RUZ4	Small integral membrane protein 1 OS=Homo sapiens OX=9606 GN=SMIM1 PE=1 SV=1	0	3.944	15	1	4	1	78	8.7	9.03	6.37	1	0	0	125	96.9	78.1	High	High	High	1	Acetyl [N-Term]
FALSE	High	Master Protein	P22413	Ectonucleotide pyrophosphatase/phosphodiesterase family member 1 OS=Homo sapiens OX=9606 GN=ENPP1 PE=1 SV=2	0	3.93	2	1	1	1	925	104.9	7.14	2.06	1	0	0				n/a	High	n/a	1
FALSE	High	Master Protein	Q13283	Ras GTPase-activating protein-binding protein 1 OS=Homo sapiens OX=9606 GN=G3BP1 PE=1 SV=1	0	3.908	5	1	17	1	466	52.1	5.52	6.12	1	0	0	113.5	100.6	85.9	High	High	High	1
FALSE	High	Master Protein	Q5VUJ6	Leucine-rich repeat and calponin homology domain-containing protein 2 OS=Homo sapiens OX=9606 GN=LRCH2 PE=1 SV=2	0	3.884	2	2	3	2	765	84.5	6.55	1.62	2	0	0				High	High	High	1
FALSE	High	Master Protein	P12074	Cytochrome c oxidase subunit 6A1, mitochondrial OS=Homo sapiens OX=9606 GN=COX6A1 PE=1 SV=4	0	3.863	17	1	5	1	109	12.1	9.32	17.19	1	0	0	73.8	98.2	128	High	High	High	1
FALSE	High	Master Protein	Q00653	Nuclear factor NF-kappa-B p100 subunit OS=Homo sapiens OX=9606 GN=NFKB2 PE=1 SV=4	0	3.843	2	1	4	1	900	96.7	6.25	6.92	1	0	0				High	High	High	1
FALSE	High	Master Protein	P40227	T-complex protein 1 subunit zeta OS=Homo sapiens OX=9606 GN=CCT6A PE=1 SV=3	0	3.824	2	1	1	1	531	58	6.68	1.92	1	0	0				n/a	n/a	High	1
FALSE	High	Master Protein	Q9H4G4	Golgi-associated plant pathogenesis-related protein 1 OS=Homo sapiens OX=9606 GN=GLIPR2 PE=1 SV=3	0	3.815	8	1	3	1	154	17.2	9.41	5.54	1	0	0				High	High	High	1
FALSE	High	Master Protein	P00846	ATP synthase subunit a OS=Homo sapiens OX=9606 GN=MT-ATP6 PE=1 SV=1	0	3.803	4	1	4	1	226	24.8	10.1	7.79	1	0	0	106.6	96.1	97.3	High	High	High	1
FALSE	High	Master Protein	Q9Y3F4	Serine-threonine kinase receptor-associated protein OS=Homo sapiens OX=9606 GN=STRAP PE=1 SV=1	0	3.802	3	1	3	1	350	38.4	5.12	6.72	1	0	0	89.4	114.7	95.9	High	High	High	1
FALSE	High	Master Protein	Q9UKM9	RNA-binding protein Raly OS=Homo sapiens OX=9606 GN=RALY PE=1 SV=1	0	3.791	17	1	2	1	306	32.4	9.17	6.28	1	0	0				High	High	n/a	1
FALSE	High	Master Protein	Q8N1F7	Nuclear pore complex protein Nup93 OS=Homo sapiens OX=9606 GN=NUP93 PE=1 SV=2	0	3.773	1	1	1	1	819	93.4	5.72	1.7	1	0	0				n/a	High	n/a	1
FALSE	High	Master Protein	Q9Y2Z0	Protein SGT1 homolog OS=Homo sapiens OX=9606 GN=SUGT1 PE=1 SV=3	0	3.767	4	1	1	1	365	41	5.16	2.45	1	0	0				n/a	n/a	High	1	Met-loss+Acetyl [N-Term]
FALSE	High	Master Protein	Q96CS3	FAS-associated factor 2 OS=Homo sapiens OX=9606 GN=FAF2 PE=1 SV=2	0	3.75	6	2	4	2	445	52.6	5.62	5.28	2	0	0				High	High	High	1
FALSE	High	Master Protein	O00232	26S proteasome non-ATPase regulatory subunit 12 OS=Homo sapiens OX=9606 GN=PSMD12 PE=1 SV=3	0	3.717	4	2	4	2	456	52.9	7.65	0	2	0	0				High	High	High	1
FALSE	High	Master Protein	Q14152	Eukaryotic translation initiation factor 3 subunit A OS=Homo sapiens OX=9606 GN=EIF3A PE=1 SV=1	0	3.677	1	2	2	2	1382	166.5	6.79	0	2	0	0				High	n/a	n/a	1
FALSE	High	Master Protein	Q9NWH9	SAFB-like transcription modulator OS=Homo sapiens OX=9606 GN=SLTM PE=1 SV=2	0	3.676	1	1	2	1	1034	117.1	7.87	0	1	0	0		143.7	156.3	n/a	High	High	1
FALSE	High	Master Protein	O75251	NADH dehydrogenase [ubiquinone] iron-sulfur protein 7, mitochondrial OS=Homo sapiens OX=9606 GN=NDUFS7 PE=1 SV=3	0	3.657	4	1	3	1	213	23.5	9.99	7.56	1	0	0	127	94.3	78.6	High	High	High	1
FALSE	High	Master Protein	Q9UJC5	SH3 domain-binding glutamic acid-rich-like protein 2 OS=Homo sapiens OX=9606 GN=SH3BGRL2 PE=1 SV=2	0	3.651	16	1	2	1	107	12.3	6.71	2.74	1	0	0				High	High	n/a	1
FALSE	High	Master Protein	O14494	Phospholipid phosphatase 1 OS=Homo sapiens OX=9606 GN=PLPP1 PE=1 SV=1	0	3.648	9	1	5	1	284	32.1	7.97	10.52	1	0	0	128.3	91.4	80.3	High	High	High	1
FALSE	High	Master Protein	P38606	V-type proton ATPase catalytic subunit A OS=Homo sapiens OX=9606 GN=ATP6V1A PE=1 SV=2	0	3.64	6	3	4	3	617	68.3	5.52	0	3	0	0	108.7	94.9	96.4	High	High	High	1
FALSE	High	Master Protein	Q99848	Probable rRNA-processing protein EBP2 OS=Homo sapiens OX=9606 GN=EBNA1BP2 PE=1 SV=2	0	3.639	4	1	1	1	306	34.8	10.1	2.13	1	0	0				High	n/a	n/a	1
FALSE	High	Master Protein	P21926	CD9 antigen OS=Homo sapiens OX=9606 GN=CD9 PE=1 SV=4	0	3.637	4	1	3	1	228	25.4	7.15	2.05	1	0	0	102.7	90.9	106.4	High	High	High	1
FALSE	High	Master Protein	Q9UBX3	Mitochondrial dicarboxylate carrier OS=Homo sapiens OX=9606 GN=SLC25A10 PE=1 SV=2	0	3.624	8	3	4	3	287	31.3	9.54	5.35	3	0	0	112.2	90.7	97.2	High	High	High	1
FALSE	High	Master Protein	Q9UKS6	Protein kinase C and casein kinase substrate in neurons protein 3 OS=Homo sapiens OX=9606 GN=PACSIN3 PE=1 SV=2	0	3.612	5	2	3	2	424	48.5	6.18	5.78	2	0	0				High	High	High	1
FALSE	High	Master Protein	Q96K21	Abscission/NoCut checkpoint regulator OS=Homo sapiens OX=9606 GN=ZFYVE19 PE=1 SV=3	0	3.605	4	1	1	1	471	51.5	5.73	0	1	0	0	133.2	166.8		Peak Found	High	n/a	1
FALSE	High	Master Protein	Q6Q0C0	E3 ubiquitin-protein ligase TRAF7 OS=Homo sapiens OX=9606 GN=TRAF7 PE=1 SV=1	0	3.601	3	2	3	2	670	74.6	7.15	3.57	2	0	0				High	n/a	High	1
FALSE	High	Master Protein	P37802	Transgelin-2 OS=Homo sapiens OX=9606 GN=TAGLN2 PE=1 SV=3	0	3.6	7	1	1	1	199	22.4	8.25	2.35	1	0	0				n/a	n/a	High	1
FALSE	High	Master Protein	Q9Y5Y5	Peroxisomal membrane protein PEX16 OS=Homo sapiens OX=9606 GN=PEX16 PE=1 SV=2	0	3.6	7	1	4	1	336	38.6	9.85	5.27	1	0	0	117.8	103.2	79	High	High	High	1
FALSE	High	Master Protein	P22314	Ubiquitin-like modifier-activating enzyme 1 OS=Homo sapiens OX=9606 GN=UBA1 PE=1 SV=3	0	3.586	2	2	5	2	1058	117.8	5.76	0	2	0	0		148.2	151.8	High	High	High	1
FALSE	High	Master Protein	Q8IX01	SURP and G-patch domain-containing protein 2 OS=Homo sapiens OX=9606 GN=SUGP2 PE=1 SV=2	0	3.579	1	1	3	1	1082	120.1	7.28	2.13	1	0	0	117.7	107.3	75	High	High	High	1
FALSE	High	Master Protein	P50416	Carnitine O-palmitoyltransferase 1, liver isoform OS=Homo sapiens OX=9606 GN=CPT1A PE=1 SV=2	0	3.573	2	1	2	1	773	88.3	8.65	3.85	1	0	0				n/a	High	High	1
FALSE	High	Master Protein	P42704	Leucine-rich PPR motif-containing protein, mitochondrial OS=Homo sapiens OX=9606 GN=LRPPRC PE=1 SV=3	0	3.546	1	1	3	1	1394	157.8	6.13	3.5	1	0	0	125	89.1	85.9	High	High	High	1
FALSE	High	Master Protein	Q99643	Succinate dehydrogenase cytochrome b560 subunit, mitochondrial OS=Homo sapiens OX=9606 GN=SDHC PE=1 SV=1	0	3.528	12	2	2	2	169	18.6	9.69	0	2	0	0				High	High	n/a	1
FALSE	High	Master Protein	P11802	Cyclin-dependent kinase 4 OS=Homo sapiens OX=9606 GN=CDK4 PE=1 SV=2	0	3.513	7	2	9	1	303	33.7	7.01	11.2	2	0	0				High	n/a	High	1
FALSE	High	Master Protein	Q9HCE1	Helicase MOV-10 OS=Homo sapiens OX=9606 GN=MOV10 PE=1 SV=2	0	3.513	1	1	5	1	1003	113.6	8.82	2.12	1	0	0	118.1	102	79.9	Peak Found	High	High	1
FALSE	High	Master Protein	Q9BV40	Vesicle-associated membrane protein 8 OS=Homo sapiens OX=9606 GN=VAMP8 PE=1 SV=1	0	3.5	14	1	4	1	100	11.4	7.34	6.2	1	0	0	111.7	96.9	91.4	High	High	High	1
FALSE	High	Master Protein	Q9NXU5	ADP-ribosylation factor-like protein 15 OS=Homo sapiens OX=9606 GN=ARL15 PE=1 SV=1	0	3.493	6	1	1	1	204	22.9	5.63	2.02	1	0	0				n/a	High	n/a	1
FALSE	High	Master Protein	P53396	ATP-citrate synthase OS=Homo sapiens OX=9606 GN=ACLY PE=1 SV=3	0	3.49	1	1	3	1	1101	120.8	7.33	4.7	1	0	0	115.2	81.2	103.5	High	High	High	1
FALSE	High	Master Protein	P08648	Integrin alpha-5 OS=Homo sapiens OX=9606 GN=ITGA5 PE=1 SV=2	0	3.486	1	1	4	1	1049	114.5	5.77	1.64	1	0	0				High	High	High	1
FALSE	High	Master Protein	P09543	2',3'-cyclic-nucleotide 3'-phosphodiesterase OS=Homo sapiens OX=9606 GN=CNP PE=1 SV=2	0	3.48	3	1	1	1	421	47.5	9.07	2.79	1	0	0				n/a	n/a	High	1
FALSE	High	Master Protein	P62891	Large ribosomal subunit protein eL39 OS=Homo sapiens OX=9606 GN=RPL39 PE=1 SV=2	0	3.468	20	1	5	1	51	6.4	12.56	15.26	1	0	0	103.2	95.9	100.9	High	High	High	1
FALSE	High	Master Protein	P54577	Tyrosine--tRNA ligase, cytoplasmic OS=Homo sapiens OX=9606 GN=YARS1 PE=1 SV=4	0	3.466	2	1	3	1	528	59.1	7.05	6.18	1	0	0				High	High	High	1
FALSE	High	Master Protein	Q9Y3D9	Small ribosomal subunit protein mS23 OS=Homo sapiens OX=9606 GN=MRPS23 PE=1 SV=2	0	3.448	11	1	4	1	190	21.8	8.9	2.49	1	0	0	117.4	89.3	93.3	High	High	High	1
FALSE	High	Master Protein	Q9Y2R4	Probable ATP-dependent RNA helicase DDX52 OS=Homo sapiens OX=9606 GN=DDX52 PE=1 SV=4	0	3.435	2	1	1	1	599	67.4	9.67	0	1	0	0				High	n/a	n/a	1
FALSE	High	Master Protein	O00487	26S proteasome non-ATPase regulatory subunit 14 OS=Homo sapiens OX=9606 GN=PSMD14 PE=1 SV=1	0	3.433	6	2	3	2	310	34.6	6.52	0	2	0	0				High	High	High	1
FALSE	High	Master Protein	P41250	Glycine--tRNA ligase OS=Homo sapiens OX=9606 GN=GARS1 PE=1 SV=3	0	3.428	2	1	1	1	739	83.1	7.03	2.51	1	0	0				High	n/a	n/a	1
FALSE	High	Master Protein	P26232	Catenin alpha-2 OS=Homo sapiens OX=9606 GN=CTNNA2 PE=1 SV=5	0	3.427	2	1	1	1	953	105.2	5.71	2.35	1	0	0				High	n/a	n/a	1
FALSE	High	Master Protein	O14733	Dual specificity mitogen-activated protein kinase kinase 7 OS=Homo sapiens OX=9606 GN=MAP2K7 PE=1 SV=2	0	3.427	4	1	4	1	419	47.5	9.16	0	1	0	0	136.1	91	73	High	High	Peak Found	1
FALSE	High	Master Protein	Q9Y266	Nuclear migration protein nudC OS=Homo sapiens OX=9606 GN=NUDC PE=1 SV=1	0	3.426	5	1	1	1	331	38.2	5.38	2.18	1	0	0				n/a	n/a	High	1
FALSE	High	Master Protein	A7MCY6	TANK-binding kinase 1-binding protein 1 OS=Homo sapiens OX=9606 GN=TBKBP1 PE=1 SV=1	0	3.417	2	1	1	1	615	67.7	5.86	2.44	1	0	0				High	n/a	n/a	1
FALSE	High	Master Protein	Q13585	Melatonin-related receptor OS=Homo sapiens OX=9606 GN=GPR50 PE=1 SV=3	0	3.415	2	1	3	1	617	67.3	7.72	1.61	1	0	0				High	n/a	High	1
FALSE	High	Master Protein	Q9BX67	Junctional adhesion molecule C OS=Homo sapiens OX=9606 GN=JAM3 PE=1 SV=1	0	3.404	4	1	5	1	310	35	7.59	4.52	1	0	0	125.1	88.6	86.3	High	High	High	1
FALSE	High	Master Protein	Q96D96	Voltage-gated hydrogen channel 1 OS=Homo sapiens OX=9606 GN=HVCN1 PE=1 SV=1	0	3.401	5	1	2	1	273	31.7	6.8	2.02	1	0	0				n/a	High	High	1
FALSE	High	Master Protein	P13489	Ribonuclease inhibitor OS=Homo sapiens OX=9606 GN=RNH1 PE=1 SV=2	0	3.393	2	1	1	1	461	49.9	4.82	0	1	0	0				High	n/a	n/a	1
FALSE	High	Master Protein	Q8IXB1	DnaJ homolog subfamily C member 10 OS=Homo sapiens OX=9606 GN=DNAJC10 PE=1 SV=2	0	3.39	2	1	3	1	793	91	7.18	2.57	1	0	0	125.7	99.1	75.2	High	High	High	1
FALSE	High	Master Protein	P63167	Dynein light chain 1, cytoplasmic OS=Homo sapiens OX=9606 GN=DYNLL1 PE=1 SV=1	0	3.388	12	1	8	1	89	10.4	7.4	8.83	1	0	0	126.7	96.4	76.9	High	Peak Found	High	1
FALSE	High	Master Protein	Q14008	Cytoskeleton-associated protein 5 OS=Homo sapiens OX=9606 GN=CKAP5 PE=1 SV=3	0	3.372	1	1	4	1	2032	225.4	7.8	6.29	1	0	0	150.5	96.7	52.8	High	High	High	1
FALSE	High	Master Protein	P62857	Small ribosomal subunit protein eS28 OS=Homo sapiens OX=9606 GN=RPS28 PE=1 SV=1	0	3.361	17	1	2	1	69	7.8	10.7	4.8	1	0	0	107	98	95	High	High	Peak Found	1
FALSE	High	Master Protein	Q9UMR2	ATP-dependent RNA helicase DDX19B OS=Homo sapiens OX=9606 GN=DDX19B PE=1 SV=1	0	3.339	2	1	3	1	479	53.9	6.3	5.96	1	0	0				High	High	High	1
FALSE	High	Master Protein	P01889	HLA class I histocompatibility antigen, B alpha chain OS=Homo sapiens OX=9606 GN=HLA-B PE=1 SV=3	0	3.337	7	2	5	1	362	40.4	5.85	4.17	2	0	0				High	High	High	1
FALSE	High	Master Protein	P62861	Ubiquitin-like FUBI-ribosomal protein eS30 fusion protein OS=Homo sapiens OX=9606 GN=FAU PE=1 SV=2	0	3.318	8	1	1	1	133	14.4	10.17	2.8	1	0	0				n/a	High	n/a	1
FALSE	High	Master Protein	O95139	NADH dehydrogenase [ubiquinone] 1 beta subcomplex subunit 6 OS=Homo sapiens OX=9606 GN=NDUFB6 PE=1 SV=3	0	3.31	10	1	3	1	128	15.5	9.63	4.43	1	0	0	160.6		139.4	High	High	High	1
FALSE	High	Master Protein	P30101	Protein disulfide-isomerase A3 OS=Homo sapiens OX=9606 GN=PDIA3 PE=1 SV=4	0	3.307	5	2	4	2	505	56.7	6.35	2.08	2	0	0	175.3		124.7	High	High	High	1
FALSE	High	Master Protein	Q8WXE9	Stonin-2 OS=Homo sapiens OX=9606 GN=STON2 PE=1 SV=1	0	3.307	1	1	3	1	905	101.1	5.39	6.53	1	0	0	102.8	94.5	102.7	High	High	High	1
FALSE	High	Master Protein	Q96KR6	Protein FAM210B, mitochondrial OS=Homo sapiens OX=9606 GN=FAM210B PE=1 SV=2	0	3.3	11	1	1	1	192	20.4	10.43	2.1	1	0	0				n/a	High	n/a	1
FALSE	High	Master Protein	O15400	Syntaxin-7 OS=Homo sapiens OX=9606 GN=STX7 PE=1 SV=4	0	3.294	4	1	3	1	261	29.8	5.55	5.72	1	0	0	169.6		130.4	High	n/a	High	1
FALSE	High	Master Protein	P00533	Epidermal growth factor receptor OS=Homo sapiens OX=9606 GN=EGFR PE=1 SV=2	0	3.286	2	2	2	1	1210	134.2	6.68	0	2	0	0				n/a	n/a	High	1
FALSE	High	Master Protein	Q9H3P7	Golgi resident protein GCP60 OS=Homo sapiens OX=9606 GN=ACBD3 PE=1 SV=4	0	3.284	3	1	5	1	528	60.6	5.06	8.59	1	0	0	113.8	89.6	96.6	High	High	High	1
FALSE	High	Master Protein	P36021	Monocarboxylate transporter 8 OS=Homo sapiens OX=9606 GN=SLC16A2 PE=1 SV=2	0	3.279	2	1	6	1	539	59.5	5.59	10.54	1	0	0	136.3	86.6	77.2	High	High	High	1
FALSE	High	Master Protein	Q13884	Beta-1-syntrophin OS=Homo sapiens OX=9606 GN=SNTB1 PE=1 SV=3	0	3.272	4	1	3	1	538	58	8.63	5.02	1	0	0	121.9	89.4	88.7	High	High	High	1
FALSE	High	Master Protein	Q9Y2R0	Cytochrome c oxidase assembly factor 3 homolog, mitochondrial OS=Homo sapiens OX=9606 GN=COA3 PE=1 SV=1	0	3.271	9	1	3	1	106	11.7	9.6	2.32	1	0	0	122.4	105.5	72.1	High	High	High	1
FALSE	High	Master Protein	Q8NCG7	Diacylglycerol lipase-beta OS=Homo sapiens OX=9606 GN=DAGLB PE=1 SV=2	0	3.264	3	2	2	2	672	73.7	6.55	0	2	0	0				High	n/a	High	1
FALSE	High	Master Protein	P52815	Large ribosomal subunit protein bL12m OS=Homo sapiens OX=9606 GN=MRPL12 PE=1 SV=2	0	3.254	6	1	3	1	198	21.3	8.87	4.62	1	0	0				High	High	High	1
FALSE	High	Master Protein	Q8IYB3	Serine/arginine repetitive matrix protein 1 OS=Homo sapiens OX=9606 GN=SRRM1 PE=1 SV=2	0	3.245	1	1	3	1	904	102.3	11.84	4.44	1	0	0	121.5	100.2	78.3	High	High	High	1
FALSE	High	Master Protein	P28799	Progranulin OS=Homo sapiens OX=9606 GN=GRN PE=1 SV=2	0	3.241	3	1	1	1	593	63.5	6.83	2.66	1	0	0				High	n/a	n/a	1
FALSE	High	Master Protein	P61619	Protein transport protein Sec61 subunit alpha isoform 1 OS=Homo sapiens OX=9606 GN=SEC61A1 PE=1 SV=2	0	3.235	4	2	3	2	476	52.2	8.06	1.99	2	0	0	122.1	90.5	87.3	High	High	High	1
FALSE	High	Master Protein	P56381	ATP synthase subunit epsilon, mitochondrial OS=Homo sapiens OX=9606 GN=ATP5F1E PE=1 SV=2	0	3.227	25	1	2	1	51	5.8	9.92	2.62	1	0	0	109.7	105.7	84.6	High	High	Peak Found	1
FALSE	High	Master Protein	Q16563	Synaptophysin-like protein 1 OS=Homo sapiens OX=9606 GN=SYPL1 PE=1 SV=1	0	3.194	4	1	3	1	259	28.5	8.43	5.95	1	0	0				High	High	High	1
FALSE	High	Master Protein	O00116	Alkyldihydroxyacetonephosphate synthase, peroxisomal OS=Homo sapiens OX=9606 GN=AGPS PE=1 SV=1	0	3.194	2	1	2	1	658	72.9	7.34	2.18	1	0	0				n/a	High	High	1
FALSE	High	Master Protein	O15194	CTD small phosphatase-like protein OS=Homo sapiens OX=9606 GN=CTDSPL PE=1 SV=2	0	3.186	4	1	4	1	276	31.1	5.54	13.04	1	0	0	115.6	85.3	99.1	High	High	High	1
FALSE	High	Master Protein	O60664	Perilipin-3 OS=Homo sapiens OX=9606 GN=PLIN3 PE=1 SV=3	0	3.165	4	1	3	1	434	47	5.44	0	1	0	0	110.7	116.5	72.7	High	High	High	1
FALSE	High	Master Protein	Q9H307	Pinin OS=Homo sapiens OX=9606 GN=PNN PE=1 SV=5	0	3.165	4	2	5	2	717	81.6	7.14	7.72	2	0	0	109.7	94.2	96	High	High	High	1
FALSE	High	Master Protein	P61604	10 kDa heat shock protein, mitochondrial OS=Homo sapiens OX=9606 GN=HSPE1 PE=1 SV=2	0	3.161	14	1	2	1	102	10.9	8.92	4.32	1	0	0				n/a	High	High	1
FALSE	High	Master Protein	P29401	Transketolase OS=Homo sapiens OX=9606 GN=TKT PE=1 SV=3	0	3.161	2	1	3	1	623	67.8	7.66	0	1	0	0				High	High	High	1
FALSE	High	Master Protein	Q12933	TNF receptor-associated factor 2 OS=Homo sapiens OX=9606 GN=TRAF2 PE=1 SV=2	0	3.147	2	1	5	1	501	55.8	7.53	6.19	1	0	0	123.8	81.5	94.7	High	High	High	1
FALSE	High	Master Protein	Q04637	Eukaryotic translation initiation factor 4 gamma 1 OS=Homo sapiens OX=9606 GN=EIF4G1 PE=1 SV=4	0	3.146	1	1	2	1	1599	175.4	5.33	4.72	1	0	0				n/a	High	High	1
FALSE	High	Master Protein	P60903	Protein S100-A10 OS=Homo sapiens OX=9606 GN=S100A10 PE=1 SV=2	0	3.116	14	1	3	1	97	11.2	7.37	5.39	1	0	0				n/a	High	High	1
FALSE	High	Master Protein	Q8NEY1	Neuron navigator 1 OS=Homo sapiens OX=9606 GN=NAV1 PE=1 SV=2	0	3.11	1	1	1	1	1877	202.3	8.07	2.4	1	0	0				n/a	n/a	High	1
FALSE	High	Master Protein	P62314	Small nuclear ribonucleoprotein Sm D1 OS=Homo sapiens OX=9606 GN=SNRPD1 PE=1 SV=1	0	3.098	11	1	1	1	119	13.3	11.56	3.23	1	0	0				High	n/a	n/a	1
FALSE	High	Master Protein	P56270	Myc-associated zinc finger protein OS=Homo sapiens OX=9606 GN=MAZ PE=1 SV=1	0	3.086	4	1	3	1	477	48.6	8.95	5.71	1	0	0		167	133	n/a	High	High	1
FALSE	High	Master Protein	Q9Y3E5	Peptidyl-tRNA hydrolase 2, mitochondrial OS=Homo sapiens OX=9606 GN=PTRH2 PE=1 SV=1	0	3.066	8	1	2	1	179	19.2	8.73	2.06	1	0	0				High	High	n/a	1
FALSE	High	Master Protein	O43181	NADH dehydrogenase [ubiquinone] iron-sulfur protein 4, mitochondrial OS=Homo sapiens OX=9606 GN=NDUFS4 PE=1 SV=1	0	3.062	9	1	4	1	175	20.1	10.3	0	1	0	0				High	High	High	1
FALSE	High	Master Protein	Q04760	Lactoylglutathione lyase OS=Homo sapiens OX=9606 GN=GLO1 PE=1 SV=4	0	3.056	9	1	1	1	184	20.8	5.31	2.36	1	0	0				High	n/a	n/a	1
FALSE	High	Master Protein	P60033	CD81 antigen OS=Homo sapiens OX=9606 GN=CD81 PE=1 SV=1	0	3.044	17	2	5	2	236	25.8	5.29	1.64	2	0	0	93	108	99	High	High	High	1
FALSE	High	Master Protein	Q8NE71	ATP-binding cassette sub-family F member 1 OS=Homo sapiens OX=9606 GN=ABCF1 PE=1 SV=2	0	3.03	2	1	2	1	845	95.9	6.8	1.63	1	0	0				High	n/a	High	1
FALSE	High	Master Protein	Q7L576	Cytoplasmic FMR1-interacting protein 1 OS=Homo sapiens OX=9606 GN=CYFIP1 PE=1 SV=1	0	3.02	2	2	4	2	1253	145.1	6.9	0	2	0	0				High	High	n/a	1
FALSE	High	Master Protein	P17858	ATP-dependent 6-phosphofructokinase, liver type OS=Homo sapiens OX=9606 GN=PFKL PE=1 SV=6	0	2.99	3	2	3	1	780	85	7.5	0	2	0	0				High	n/a	n/a	1
FALSE	High	Master Protein	Q92598	Heat shock protein 105 kDa OS=Homo sapiens OX=9606 GN=HSPH1 PE=1 SV=1	0	2.989	2	1	1	1	858	96.8	5.39	2.24	1	0	0				n/a	n/a	High	1
FALSE	High	Master Protein	Q15833	Syntaxin-binding protein 2 OS=Homo sapiens OX=9606 GN=STXBP2 PE=1 SV=2	0	2.989	3	1	4	1	593	66.4	6.55	0	1	0	0	160.4	76.3	63.3	High	Peak Found	High	1
FALSE	High	Master Protein	P10398	Serine/threonine-protein kinase A-Raf OS=Homo sapiens OX=9606 GN=ARAF PE=1 SV=2	0	2.985	2	1	2	1	606	67.5	9.01	0	1	0	0				n/a	High	High	1
FALSE	High	Master Protein	P20810	Calpastatin OS=Homo sapiens OX=9606 GN=CAST PE=1 SV=4	0	2.979	3	1	2	1	708	76.5	5.07	2.81	1	0	0		161.2	138.8	n/a	High	Peak Found	1
FALSE	High	Master Protein	Q14137	Ribosome biogenesis protein BOP1 OS=Homo sapiens OX=9606 GN=BOP1 PE=1 SV=2	0	2.964	3	2	2	2	746	83.6	6.19	1.73	2	0	0				High	High	n/a	1
FALSE	High	Master Protein	Q9BYE4	Small proline-rich protein 2G OS=Homo sapiens OX=9606 GN=SPRR2G PE=3 SV=1	0	2.954	18	1	1	1	73	8.2	7.96	1.99	1	0	0	96.7	93.8	109.5	Peak Found	High	Peak Found	1
FALSE	High	Master Protein	Q9UET6	tRNA (cytidine(32)/guanosine(34)-2'-O)-methyltransferase OS=Homo sapiens OX=9606 GN=FTSJ1 PE=1 SV=2	0	2.939	3	1	6	1	329	36.1	5.69	6.97	1	0	0	137.9	82.6	79.5	High	High	High	1
FALSE	High	Master Protein	Q8IZT6	Abnormal spindle-like microcephaly-associated protein OS=Homo sapiens OX=9606 GN=ASPM PE=1 SV=2	0	2.937	0	1	2	1	3477	409.5	10.45	0	1	0	0				n/a	High	n/a	1
FALSE	High	Master Protein	Q96FZ7	Charged multivesicular body protein 6 OS=Homo sapiens OX=9606 GN=CHMP6 PE=1 SV=3	0	2.929	6	1	1	1	201	23.5	5.31	0	1	0	0	105.9	104.5	89.6	High	Peak Found	Peak Found	1
FALSE	High	Master Protein	P00918	Carbonic anhydrase 2 OS=Homo sapiens OX=9606 GN=CA2 PE=1 SV=2	0	2.927	3	1	1	1	260	29.2	7.4	1.88	1	0	0				n/a	n/a	High	1
FALSE	High	Master Protein	P63208	S-phase kinase-associated protein 1 OS=Homo sapiens OX=9606 GN=SKP1 PE=1 SV=2	0	2.914	19	2	5	2	163	18.6	4.54	0	2	0	0	131.2	94.3	74.5	High	High	High	1
FALSE	High	Master Protein	O14974	Protein phosphatase 1 regulatory subunit 12A OS=Homo sapiens OX=9606 GN=PPP1R12A PE=1 SV=1	0	2.911	1	1	2	1	1030	115.2	5.4	4.45	1	0	0				High	n/a	High	1
FALSE	High	Master Protein	Q8N556	Actin filament-associated protein 1 OS=Homo sapiens OX=9606 GN=AFAP1 PE=1 SV=2	0	2.882	1	1	5	1	730	80.7	8.68	7.27	1	0	0	117.9	96.1	86	High	High	High	1
FALSE	High	Master Protein	Q9NV31	U3 small nucleolar ribonucleoprotein protein IMP3 OS=Homo sapiens OX=9606 GN=IMP3 PE=1 SV=1	0	2.881	5	1	1	1	184	21.8	9.5	1.72	1	0	0				High	n/a	n/a	1
FALSE	High	Master Protein	Q9H4I3	TraB domain-containing protein OS=Homo sapiens OX=9606 GN=TRABD PE=1 SV=1	0	2.872	3	1	5	1	376	42.3	8	4.47	1	0	0	134.9	91.8	73.2	High	High	High	1
FALSE	High	Master Protein	Q08722	Leukocyte surface antigen CD47 OS=Homo sapiens OX=9606 GN=CD47 PE=1 SV=1	0	2.862	3	1	3	1	323	35.2	7.21	6.64	1	0	0	113.4	105.8	80.8	High	High	High	1
FALSE	High	Master Protein	P04844	Dolichyl-diphosphooligosaccharide--protein glycosyltransferase subunit 2 OS=Homo sapiens OX=9606 GN=RPN2 PE=1 SV=3	0	2.843	1	1	2	1	631	69.2	5.69	2.01	1	0	0				n/a	High	High	1
FALSE	High	Master Protein	Q9HD45	Transmembrane 9 superfamily member 3 OS=Homo sapiens OX=9606 GN=TM9SF3 PE=1 SV=2	0	2.835	2	1	1	1	589	67.8	7.21	1.88	1	0	0				n/a	n/a	High	1
FALSE	High	Master Protein	Q5RI15	Cytochrome c oxidase assembly protein COX20, mitochondrial OS=Homo sapiens OX=9606 GN=COX20 PE=1 SV=2	0	2.831	10	1	1	1	118	13.3	8.76	0	1	0	0				n/a	High	n/a	1
FALSE	High	Master Protein	P04920	Anion exchange protein 2 OS=Homo sapiens OX=9606 GN=SLC4A2 PE=1 SV=4	0	2.828	1	1	2	1	1241	136.9	6.29	0	1	0	0				High	High	n/a	1
FALSE	High	Master Protein	Q15637	Splicing factor 1 OS=Homo sapiens OX=9606 GN=SF1 PE=1 SV=4	0	2.813	2	1	5	1	639	68.3	8.98	4.46	1	0	0	164.3	74.8	60.8	High	High	High	1
FALSE	High	Master Protein	P52292	Importin subunit alpha-1 OS=Homo sapiens OX=9606 GN=KPNA2 PE=1 SV=1	0	2.797	3	1	1	1	529	57.8	5.4	0	1	0	0				High	n/a	n/a	1
FALSE	High	Master Protein	O15235	Small ribosomal subunit protein uS12m OS=Homo sapiens OX=9606 GN=MRPS12 PE=1 SV=1	0	2.787	8	1	4	1	138	15.2	10.29	6.34	1	0	0				High	High	High	1
FALSE	High	Master Protein	P48029	Sodium- and chloride-dependent creatine transporter 1 OS=Homo sapiens OX=9606 GN=SLC6A8 PE=1 SV=1	0	2.776	2	1	1	1	635	70.5	6.42	2.38	1	0	0				High	n/a	n/a	1
FALSE	High	Master Protein	Q9UQ80	Proliferation-associated protein 2G4 OS=Homo sapiens OX=9606 GN=PA2G4 PE=1 SV=3	0	2.76	5	2	4	2	394	43.8	6.55	7.39	2	0	0	38.9	147.1	114	High	High	High	1
FALSE	High	Master Protein	P09211	Glutathione S-transferase P OS=Homo sapiens OX=9606 GN=GSTP1 PE=1 SV=2	0	2.759	15	2	2	2	210	23.3	5.64	0	2	0	0				n/a	High	n/a	1	Met-loss [N-Term]
FALSE	High	Master Protein	P29320	Ephrin type-A receptor 3 OS=Homo sapiens OX=9606 GN=EPHA3 PE=1 SV=2	0	2.759	3	2	4	2	983	110.1	6.76	3.77	2	0	0		177	123	High	High	High	1
FALSE	High	Master Protein	Q9Y5J1	U3 small nucleolar RNA-associated protein 18 homolog OS=Homo sapiens OX=9606 GN=UTP18 PE=1 SV=3	0	2.757	3	2	2	2	556	62	8.76	0	2	0	0				High	High	n/a	1
FALSE	High	Master Protein	O60884	DnaJ homolog subfamily A member 2 OS=Homo sapiens OX=9606 GN=DNAJA2 PE=1 SV=1	0	2.748	3	1	1	1	412	45.7	6.48	0	1	0	0				High	n/a	n/a	1
FALSE	High	Master Protein	P13861	cAMP-dependent protein kinase type II-alpha regulatory subunit OS=Homo sapiens OX=9606 GN=PRKAR2A PE=1 SV=2	0	2.738	3	1	4	1	404	45.5	5.07	6.3	1	0	0	137	87.9	75.2	High	High	High	1
FALSE	High	Master Protein	P15374	Ubiquitin carboxyl-terminal hydrolase isozyme L3 OS=Homo sapiens OX=9606 GN=UCHL3 PE=1 SV=1	0	2.721	9	1	1	1	230	26.2	4.92	2.56	1	0	0	187.2	112.8		Peak Found	High	n/a	1
FALSE	High	Master Protein	Q9NR31	GTP-binding protein SAR1a OS=Homo sapiens OX=9606 GN=SAR1A PE=1 SV=1	0	2.713	6	1	3	1	198	22.4	6.68	5.48	1	0	0	103.3	92.3	104.4	High	High	High	1
FALSE	High	Master Protein	Q9ULX6	A-kinase anchor protein 8-like OS=Homo sapiens OX=9606 GN=AKAP8L PE=1 SV=4	0	2.701	4	2	3	2	646	71.6	5.05	0	2	0	0	99.5	107.7	92.9	Peak Found	High	High	1
FALSE	High	Master Protein	Q70EL1	Inactive ubiquitin carboxyl-terminal hydrolase 54 OS=Homo sapiens OX=9606 GN=USP54 PE=1 SV=4	0	2.694	1	2	2	2	1684	187.3	7.28	1.87	2	0	0				n/a	High	n/a	1
FALSE	High	Master Protein	Q01844	RNA-binding protein EWS OS=Homo sapiens OX=9606 GN=EWSR1 PE=1 SV=1	0	2.692	1	1	3	1	656	68.4	9.33	5.3	1	0	0	102.4	107.2	90.4	High	High	High	1
FALSE	High	Master Protein	Q9UNK0	Syntaxin-8 OS=Homo sapiens OX=9606 GN=STX8 PE=1 SV=2	0	2.691	6	1	1	1	236	26.9	4.98	2.46	1	0	0				n/a	n/a	High	1
FALSE	High	Master Protein	Q9NP58	ATP-binding cassette sub-family B member 6 OS=Homo sapiens OX=9606 GN=ABCB6 PE=1 SV=1	0	2.687	2	1	2	1	842	93.8	8.48	0	1	0	0				High	High	n/a	1
FALSE	High	Master Protein	Q14677	Clathrin interactor 1 OS=Homo sapiens OX=9606 GN=CLINT1 PE=1 SV=1	0	2.687	2	1	3	1	625	68.2	6.42	0	1	0	0	93.3	112.3	94.3	High	High	High	1
FALSE	High	Master Protein	Q13308	Inactive tyrosine-protein kinase 7 OS=Homo sapiens OX=9606 GN=PTK7 PE=1 SV=2	0	2.677	1	1	2	1	1070	118.3	7.09	3.83	1	0	0				High	n/a	High	1
FALSE	High	Master Protein	Q8N183	NADH dehydrogenase [ubiquinone] 1 alpha subcomplex assembly factor 2 OS=Homo sapiens OX=9606 GN=NDUFAF2 PE=1 SV=1	0.001	2.676	13	1	1	1	169	19.8	8.97	2.32	1	0	0				n/a	n/a	High	1
FALSE	High	Master Protein	P46821	Microtubule-associated protein 1B OS=Homo sapiens OX=9606 GN=MAP1B PE=1 SV=2	0.001	2.661	0	1	3	1	2468	270.5	4.81	4.63	1	0	0	92.9	112.8	94.2	High	High	High	1
FALSE	High	Master Protein	Q9UQ35	Serine/arginine repetitive matrix protein 2 OS=Homo sapiens OX=9606 GN=SRRM2 PE=1 SV=2	0.001	2.65	0	1	4	1	2752	299.4	12.06	9.82	1	0	0	130.3	93.2	76.5	High	High	High	1
FALSE	High	Master Protein	P11279	Lysosome-associated membrane glycoprotein 1 OS=Homo sapiens OX=9606 GN=LAMP1 PE=1 SV=3	0.001	2.648	4	2	4	2	417	44.9	8.75	1.73	2	0	0	118.8	95.8	85.4	High	High	High	1
FALSE	High	Master Protein	P34932	Heat shock 70 kDa protein 4 OS=Homo sapiens OX=9606 GN=HSPA4 PE=1 SV=4	0.001	2.647	2	1	2	1	840	94.3	5.19	0	1	0	0				High	High	n/a	1
FALSE	High	Master Protein	Q13428	Treacle protein OS=Homo sapiens OX=9606 GN=TCOF1 PE=1 SV=3	0.001	2.642	1	1	1	1	1488	152	9.04	0	1	0	0				High	n/a	n/a	1
FALSE	High	Master Protein	Q9Y3B3	Transmembrane emp24 domain-containing protein 7 OS=Homo sapiens OX=9606 GN=TMED7 PE=1 SV=2	0.001	2.635	4	1	3	1	224	25.2	6.89	0	1	0	0				High	High	High	1
FALSE	High	Master Protein	O43615	Mitochondrial import inner membrane translocase subunit TIM44 OS=Homo sapiens OX=9606 GN=TIMM44 PE=1 SV=2	0.001	2.635	2	1	1	1	452	51.3	8.32	0	1	0	0	83.4	103.6	113	Peak Found	High	Peak Found	1
FALSE	High	Master Protein	Q9NVN8	Guanine nucleotide-binding protein-like 3-like protein OS=Homo sapiens OX=9606 GN=GNL3L PE=1 SV=1	0.001	2.63	3	1	1	1	582	65.5	8.44	0	1	0	0				High	n/a	n/a	1
FALSE	High	Master Protein	P40616	ADP-ribosylation factor-like protein 1 OS=Homo sapiens OX=9606 GN=ARL1 PE=1 SV=1	0.001	2.627	6	1	3	1	181	20.4	5.72	6.33	1	0	0	102	106.1	91.9	High	High	High	1
FALSE	High	Master Protein	Q10567	AP-1 complex subunit beta-1 OS=Homo sapiens OX=9606 GN=AP1B1 PE=1 SV=3	0.001	2.623	1	1	3	1	949	104.5	5.06	7.54	1	0	0				High	High	High	1
FALSE	High	Master Protein	Q9H2V7	Protein spinster homolog 1 OS=Homo sapiens OX=9606 GN=SPNS1 PE=1 SV=1	0.001	2.608	3	1	2	1	528	56.6	6.64	0	1	0	0				High	High	n/a	1
FALSE	High	Master Protein	O14561	Acyl carrier protein, mitochondrial OS=Homo sapiens OX=9606 GN=NDUFAB1 PE=1 SV=3	0.001	2.591	10	1	1	1	156	17.4	4.93	0	1	0	0				n/a	n/a	High	1
FALSE	High	Master Protein	O00151	PDZ and LIM domain protein 1 OS=Homo sapiens OX=9606 GN=PDLIM1 PE=1 SV=4	0.001	2.575	5	1	4	1	329	36	7.02	0	1	0	0	141.5	96.2	62.4	High	High	High	1
FALSE	High	Master Protein	P51116	RNA-binding protein FXR2 OS=Homo sapiens OX=9606 GN=FXR2 PE=1 SV=2	0.001	2.565	2	2	2	2	673	74.2	6.23	1.64	2	0	0	107.2	79.3	113.5	High	Peak Found	Peak Found	1
FALSE	High	Master Protein	Q6PJ61	F-box only protein 46 OS=Homo sapiens OX=9606 GN=FBXO46 PE=1 SV=3	0.001	2.551	2	1	1	1	603	64.6	7.4	2.97	1	0	0				n/a	n/a	High	1
FALSE	High	Master Protein	O43920	NADH dehydrogenase [ubiquinone] iron-sulfur protein 5 OS=Homo sapiens OX=9606 GN=NDUFS5 PE=1 SV=3	0.001	2.546	14	2	5	2	106	12.5	9.14	9.22	2	0	0	111.6	96.3	92.1	High	High	High	1	Met-loss [N-Term]
FALSE	High	Master Protein	Q9UHD8	Septin-9 OS=Homo sapiens OX=9606 GN=SEPTIN9 PE=1 SV=2	0.001	2.542	3	1	2	1	586	65.4	8.97	2.54	1	0	0				n/a	High	High	1
FALSE	High	Master Protein	Q8NI36	WD repeat-containing protein 36 OS=Homo sapiens OX=9606 GN=WDR36 PE=1 SV=1	0.001	2.54	1	1	3	1	951	105.3	7.53	0	1	0	0				High	High	High	1
FALSE	High	Master Protein	P45974	Ubiquitin carboxyl-terminal hydrolase 5 OS=Homo sapiens OX=9606 GN=USP5 PE=1 SV=2	0.001	2.536	2	1	2	1	858	95.7	5.03	0	1	0	0	123.2	103.7	73.1	High	High	Peak Found	1
FALSE	High	Master Protein	P56556	NADH dehydrogenase [ubiquinone] 1 alpha subcomplex subunit 6 OS=Homo sapiens OX=9606 GN=NDUFA6 PE=1 SV=4	0.001	2.523	9	1	2	1	128	15.1	9.98	2.11	1	0	0	159	91.3	49.7	High	Peak Found	High	1
FALSE	High	Master Protein	Q8WY22	BRI3-binding protein OS=Homo sapiens OX=9606 GN=BRI3BP PE=1 SV=1	0.001	2.521	7	1	3	1	251	27.8	9.44	0	1	0	0	138.4	82.1	79.5	High	High	High	1
FALSE	High	Master Protein	P40926	Malate dehydrogenase, mitochondrial OS=Homo sapiens OX=9606 GN=MDH2 PE=1 SV=3	0.001	2.516	3	1	3	1	338	35.5	8.68	0	1	0	0				High	High	High	1
FALSE	High	Master Protein	Q9BV20	Methylthioribose-1-phosphate isomerase OS=Homo sapiens OX=9606 GN=MRI1 PE=1 SV=1	0.001	2.5	5	1	2	1	369	39.1	6.3	2.42	1	0	0		111	189	n/a	Peak Found	High	1
FALSE	High	Master Protein	P36897	TGF-beta receptor type-1 OS=Homo sapiens OX=9606 GN=TGFBR1 PE=1 SV=1	0.001	2.5	3	1	2	1	503	55.9	7.55	2.31	1	0	0				n/a	High	High	1
FALSE	High	Master Protein	Q16513	Serine/threonine-protein kinase N2 OS=Homo sapiens OX=9606 GN=PKN2 PE=1 SV=1	0.001	2.484	1	1	1	1	984	112	6.3	0	1	0	0	86	108.4	105.6	Peak Found	High	Peak Found	1
FALSE	High	Master Protein	Q96CW1	AP-2 complex subunit mu OS=Homo sapiens OX=9606 GN=AP2M1 PE=1 SV=2	0.001	2.482	4	2	5	2	435	49.6	9.54	5.15	2	0	0				High	High	High	1
FALSE	High	Master Protein	P04062	Lysosomal acid glucosylceramidase OS=Homo sapiens OX=9606 GN=GBA1 PE=1 SV=3	0.001	2.47	1	1	1	1	536	59.7	7.61	0	1	0	0				n/a	High	n/a	1
FALSE	High	Master Protein	Q9C0C9	(E3-independent) E2 ubiquitin-conjugating enzyme OS=Homo sapiens OX=9606 GN=UBE2O PE=1 SV=3	0.001	2.451	2	1	1	1	1292	141.2	5.12	2.67	1	0	0		92	208	n/a	Peak Found	High	1
FALSE	High	Master Protein	Q7L523	Ras-related GTP-binding protein A OS=Homo sapiens OX=9606 GN=RRAGA PE=1 SV=1	0.001	2.433	4	1	2	1	313	36.5	7.72	0	1	0	0				High	High	n/a	1
FALSE	High	Master Protein	P0DOX5	Immunoglobulin gamma-1 heavy chain OS=Homo sapiens OX=9606 PE=1 SV=2	0.001	2.422	3	1	1	1	449	49.3	8.72	0	1	0	0				n/a	High	n/a	1
FALSE	High	Master Protein	O75534	Cold shock domain-containing protein E1 OS=Homo sapiens OX=9606 GN=CSDE1 PE=1 SV=2	0.001	2.418	3	2	2	2	798	88.8	6.25	0	2	0	0				High	n/a	High	1
FALSE	High	Master Protein	P05156	Complement factor I OS=Homo sapiens OX=9606 GN=CFI PE=1 SV=2	0.001	2.408	2	1	1	1	583	65.7	7.5	0	1	0	0				n/a	High	n/a	1
FALSE	High	Master Protein	Q8N1G2	Cap-specific mRNA (nucleoside-2'-O-)-methyltransferase 1 OS=Homo sapiens OX=9606 GN=CMTR1 PE=1 SV=1	0.001	2.406	2	1	2	1	835	95.3	7.05	2.88	1	0	0	139.5	95.7	64.8	High	High	Peak Found	1
FALSE	High	Master Protein	Q6NSJ5	Volume-regulated anion channel subunit LRRC8E OS=Homo sapiens OX=9606 GN=LRRC8E PE=1 SV=2	0.001	2.401	2	1	1	1	796	90.2	6.96	2.05	1	0	0				n/a	High	n/a	1
FALSE	High	Master Protein	P19525	Interferon-induced, double-stranded RNA-activated protein kinase OS=Homo sapiens OX=9606 GN=EIF2AK2 PE=1 SV=2	0.001	2.396	2	1	1	1	551	62.1	8.4	0	1	0	0	131.9	83.5	84.6	Peak Found	High	Peak Found	1
FALSE	High	Master Protein	O15511	Actin-related protein 2/3 complex subunit 5 OS=Homo sapiens OX=9606 GN=ARPC5 PE=1 SV=3	0.001	2.378	8	1	3	1	151	16.3	5.67	5.21	1	0	0	117.3	82.4	100.3	High	High	High	1
FALSE	High	Master Protein	P11166	Solute carrier family 2, facilitated glucose transporter member 1 OS=Homo sapiens OX=9606 GN=SLC2A1 PE=1 SV=2	0.001	2.373	2	1	3	1	492	54	8.72	5.88	1	0	0				High	High	High	1
FALSE	High	Master Protein	Q4V328	GRIP1-associated protein 1 OS=Homo sapiens OX=9606 GN=GRIPAP1 PE=1 SV=2	0.001	2.363	1	1	2	1	841	95.9	5.11	0	1	0	0				n/a	High	High	1
FALSE	High	Master Protein	Q92542	Nicastrin OS=Homo sapiens OX=9606 GN=NCSTN PE=1 SV=2	0.001	2.361	3	2	2	2	709	78.4	5.99	0	2	0	0				High	n/a	n/a	1
FALSE	High	Master Protein	Q14166	Tubulin--tyrosine ligase-like protein 12 OS=Homo sapiens OX=9606 GN=TTLL12 PE=1 SV=2	0.001	2.358	2	1	2	1	644	74.4	5.53	0	1	0	0	95.3	94.6	110.2	High	High	Peak Found	1
FALSE	High	Master Protein	Q9Y5K6	CD2-associated protein OS=Homo sapiens OX=9606 GN=CD2AP PE=1 SV=1	0.001	2.358	2	1	1	1	639	71.4	6.4	2.15	1	0	0	133.8	99.8	66.4	Peak Found	High	Peak Found	1
FALSE	High	Master Protein	Q86VU5	Catechol O-methyltransferase domain-containing protein 1 OS=Homo sapiens OX=9606 GN=COMTD1 PE=1 SV=1	0.001	2.358	6	1	1	1	262	28.8	8.38	0	1	0	0				n/a	High	n/a	1
FALSE	High	Master Protein	P62191	26S proteasome regulatory subunit 4 OS=Homo sapiens OX=9606 GN=PSMC1 PE=1 SV=1	0.001	2.345	3	1	1	1	440	49.2	6.21	0	1	0	0				n/a	n/a	High	1
FALSE	High	Master Protein	O43809	Cleavage and polyadenylation specificity factor subunit 5 OS=Homo sapiens OX=9606 GN=NUDT21 PE=1 SV=1	0.001	2.322	13	2	4	2	227	26.2	8.82	0	2	0	0				High	High	High	1
FALSE	High	Master Protein	Q92552	Small ribosomal subunit protein mS27 OS=Homo sapiens OX=9606 GN=MRPS27 PE=1 SV=3	0.001	2.32	3	1	1	1	414	47.6	6.18	2.18	1	0	0				High	n/a	n/a	1
FALSE	High	Master Protein	Q07021	Complement component 1 Q subcomponent-binding protein, mitochondrial OS=Homo sapiens OX=9606 GN=C1QBP PE=1 SV=1	0.001	2.319	5	1	2	1	282	31.3	4.84	0	1	0	0	90.6	101.1	108.4	High	High	Peak Found	1
FALSE	High	Master Protein	Q16204	Coiled-coil domain-containing protein 6 OS=Homo sapiens OX=9606 GN=CCDC6 PE=1 SV=2	0.001	2.317	2	1	3	1	474	53.3	7.34	1.65	1	0	0				n/a	High	High	1
FALSE	High	Master Protein	O00541	Pescadillo homolog OS=Homo sapiens OX=9606 GN=PES1 PE=1 SV=1	0.001	2.316	3	1	2	1	588	68	7.33	2.03	1	0	0		181	119	n/a	High	High	1
FALSE	High	Master Protein	P16298	Serine/threonine-protein phosphatase 2B catalytic subunit beta isoform OS=Homo sapiens OX=9606 GN=PPP3CB PE=1 SV=2	0.001	2.311	2	1	1	1	524	59	5.91	0	1	0	0				n/a	High	n/a	1
FALSE	High	Master Protein	P51178	1-phosphatidylinositol 4,5-bisphosphate phosphodiesterase delta-1 OS=Homo sapiens OX=9606 GN=PLCD1 PE=1 SV=2	0.001	2.308	1	1	1	1	756	85.6	6.7	2.27	1	0	0				n/a	n/a	High	1
FALSE	High	Master Protein	P82650	Small ribosomal subunit protein mS22 OS=Homo sapiens OX=9606 GN=MRPS22 PE=1 SV=1	0.001	2.307	4	1	1	1	360	41.3	7.9	0	1	0	0				n/a	n/a	High	1
FALSE	High	Master Protein	Q8N4H5	Mitochondrial import receptor subunit TOM5 homolog OS=Homo sapiens OX=9606 GN=TOMM5 PE=1 SV=1	0.001	2.285	33	2	6	2	51	6	9.7	1.6	2	0	0		175.9	124.1	High	High	High	1
FALSE	High	Master Protein	Q6PJI9	GATOR2 complex protein WDR59 OS=Homo sapiens OX=9606 GN=WDR59 PE=1 SV=2	0.001	2.281	3	1	4	1	974	109.7	7.91	3.22	1	0	0	79	142.4	78.6	Peak Found	High	High	1
FALSE	High	Master Protein	Q4KWH8	1-phosphatidylinositol 4,5-bisphosphate phosphodiesterase eta-1 OS=Homo sapiens OX=9606 GN=PLCH1 PE=1 SV=1	0.001	2.271	1	1	1	1	1693	189.1	7.74	0	1	0	0		167.9	132.1	n/a	Peak Found	High	1
FALSE	High	Master Protein	O95816	BAG family molecular chaperone regulator 2 OS=Homo sapiens OX=9606 GN=BAG2 PE=1 SV=1	0.001	2.243	4	1	1	1	211	23.8	6.7	0	1	0	0				n/a	High	n/a	1
FALSE	High	Master Protein	Q01804	OTU domain-containing protein 4 OS=Homo sapiens OX=9606 GN=OTUD4 PE=1 SV=4	0.001	2.228	2	1	1	1	1114	124	6.71	0	1	0	0				High	n/a	n/a	1
FALSE	High	Master Protein	P46977	Dolichyl-diphosphooligosaccharide--protein glycosyltransferase subunit STT3A OS=Homo sapiens OX=9606 GN=STT3A PE=1 SV=2	0.002	2.204	1	1	3	1	705	80.5	8.07	0	1	0	0	98	89.3	112.7	High	High	High	1
FALSE	High	Master Protein	Q9UHI8	A disintegrin and metalloproteinase with thrombospondin motifs 1 OS=Homo sapiens OX=9606 GN=ADAMTS1 PE=1 SV=4	0.002	2.202	2	1	2	1	967	105.3	6.83	2.49	1	0	0	154.1	72.4	73.5	High	Peak Found	High	1
FALSE	High	Master Protein	P02749	Beta-2-glycoprotein 1 OS=Homo sapiens OX=9606 GN=APOH PE=1 SV=3	0.002	2.196	3	1	2	1	345	38.3	7.97	5.74	1	0	0	107.2	105.3	87.5	High	Peak Found	High	1
FALSE	High	Master Protein	O43760	Synaptogyrin-2 OS=Homo sapiens OX=9606 GN=SYNGR2 PE=1 SV=1	0.002	2.192	4	1	3	1	224	24.8	4.94	0	1	0	0				High	High	High	1	Acetyl [N-Term]
FALSE	High	Master Protein	P35916	Vascular endothelial growth factor receptor 3 OS=Homo sapiens OX=9606 GN=FLT4 PE=1 SV=3	0.002	2.184	1	1	3	1	1363	152.7	6.3	0	1	0	0	151.6	80.8	67.5	High	High	High	1
FALSE	High	Master Protein	P49406	Large ribosomal subunit protein bL19m OS=Homo sapiens OX=9606 GN=MRPL19 PE=1 SV=2	0.002	2.169	3	1	1	1	292	33.5	9.5	1.72	1	0	0				n/a	n/a	High	1
FALSE	High	Master Protein	Q13131	5'-AMP-activated protein kinase catalytic subunit alpha-1 OS=Homo sapiens OX=9606 GN=PRKAA1 PE=1 SV=4	0.002	2.168	2	1	1	1	559	64	8.12	1.75	1	0	0				n/a	High	n/a	1
FALSE	High	Master Protein	P69905	Hemoglobin subunit alpha OS=Homo sapiens OX=9606 GN=HBA1 PE=1 SV=2	0.002	2.159	11	1	4	1	142	15.2	8.68	2.69	1	0	0				High	High	High	1
FALSE	High	Master Protein	Q8NHQ8	Ras association domain-containing protein 8 OS=Homo sapiens OX=9606 GN=RASSF8 PE=1 SV=2	0.002	2.159	4	1	1	1	419	48.3	6.49	2.34	1	0	0				n/a	High	n/a	1
FALSE	High	Master Protein	P26358	DNA (cytosine-5)-methyltransferase 1 OS=Homo sapiens OX=9606 GN=DNMT1 PE=1 SV=2	0.002	2.134	1	1	1	1	1616	183.1	7.75	0	1	0	0				n/a	n/a	High	1
FALSE	High	Master Protein	P0C7P4	Putative cytochrome b-c1 complex subunit Rieske-like protein 1 OS=Homo sapiens OX=9606 GN=UQCRFS1P1 PE=5 SV=1	0.002	2.133	3	1	1	1	283	30.8	8.87	0	1	0	0				n/a	High	n/a	1
FALSE	High	Master Protein	Q8N8S7	Protein enabled homolog OS=Homo sapiens OX=9606 GN=ENAH PE=1 SV=2	0.002	2.116	3	1	3	1	591	66.5	6.93	2.55	1	0	0	139.8	82.3	77.9	High	High	Peak Found	1
FALSE	High	Master Protein	Q9P0M6	Core histone macro-H2A.2 OS=Homo sapiens OX=9606 GN=MACROH2A2 PE=1 SV=3	0.002	2.11	2	1	3	1	372	40	9.69	0	1	0	0	114.1	101.2	84.7	High	High	High	1
FALSE	High	Master Protein	P05783	Keratin, type I cytoskeletal 18 OS=Homo sapiens OX=9606 GN=KRT18 PE=1 SV=2	0.002	2.101	4	2	4	1	430	48	5.45	5.96	2	0	0				n/a	n/a	High	1
FALSE	High	Master Protein	O75976	Carboxypeptidase D OS=Homo sapiens OX=9606 GN=CPD PE=1 SV=2	0.002	2.087	1	1	2	1	1380	152.8	6.05	0	1	0	0	159.4	140.6		High	High	n/a	1
FALSE	High	Master Protein	Q14493	Histone RNA hairpin-binding protein OS=Homo sapiens OX=9606 GN=SLBP PE=1 SV=1	0.002	2.083	5	1	2	1	270	31.3	7.47	5.09	1	0	0	155	64.5	80.5	High	Peak Found	High	1
FALSE	High	Master Protein	Q9Y2P8	RNA 3'-terminal phosphate cyclase-like protein OS=Homo sapiens OX=9606 GN=RCL1 PE=1 SV=3	0.002	2.075	2	1	3	1	373	40.8	9.26	3.27	1	0	0	91.4	73	135.7	High	High	Peak Found	1
FALSE	High	Master Protein	Q96HN2	Adenosylhomocysteinase 3 OS=Homo sapiens OX=9606 GN=AHCYL2 PE=1 SV=1	0.002	2.069	2	1	3	1	611	66.7	7.36	0	1	0	0				High	High	High	1
FALSE	High	Master Protein	Q96T76	MMS19 nucleotide excision repair protein homolog OS=Homo sapiens OX=9606 GN=MMS19 PE=1 SV=2	0.002	2.066	1	1	2	1	1030	113.2	6.35	3.89	1	0	0	118.5	99.4	82	Peak Found	High	High	1
FALSE	High	Master Protein	Q9NP92	Large ribosomal subunit protein mL65 OS=Homo sapiens OX=9606 GN=MRPS30 PE=1 SV=2	0.002	2.061	3	1	2	1	439	50.3	7.97	0	1	0	0		130.9	169.1	High	High	Peak Found	1
FALSE	High	Master Protein	Q16611	Bcl-2 homologous antagonist/killer OS=Homo sapiens OX=9606 GN=BAK1 PE=1 SV=1	0.002	2.045	5	1	1	1	211	23.4	6.01	1.79	1	0	0	141.8	85.5	72.8	Peak Found	High	Peak Found	1	Met-loss+Acetyl [N-Term]
FALSE	High	Master Protein	Q9Y2R9	Small ribosomal subunit protein uS7m OS=Homo sapiens OX=9606 GN=MRPS7 PE=1 SV=2	0.002	2.039	6	1	5	1	242	28.1	9.99	0	1	0	0	102	112	86	High	High	High	1
FALSE	High	Master Protein	O75787	Renin receptor OS=Homo sapiens OX=9606 GN=ATP6AP2 PE=1 SV=2	0.002	2.027	3	1	2	1	350	39	6.1	1.62	1	0	0				High	High	n/a	1
FALSE	High	Master Protein	O60832	H/ACA ribonucleoprotein complex subunit DKC1 OS=Homo sapiens OX=9606 GN=DKC1 PE=1 SV=3	0.002	2.024	3	1	2	1	514	57.6	9.42	0	1	0	0				n/a	High	High	1
FALSE	High	Master Protein	Q8IZP0	Abl interactor 1 OS=Homo sapiens OX=9606 GN=ABI1 PE=1 SV=4	0.002	2.021	2	1	1	1	508	55	7.06	2.13	1	0	0				n/a	n/a	High	1
FALSE	High	Master Protein	P17480	Nucleolar transcription factor 1 OS=Homo sapiens OX=9606 GN=UBTF PE=1 SV=1	0.002	2.01	2	1	4	1	764	89.4	5.81	4.39	1	0	0	102.5	93.9	103.5	High	High	High	1
FALSE	High	Master Protein	Q969E2	Secretory carrier-associated membrane protein 4 OS=Homo sapiens OX=9606 GN=SCAMP4 PE=1 SV=1	0.002	2	5	1	2	1	229	25.7	8.82	1.65	1	0	0				High	n/a	High	1
FALSE	High	Master Protein	Q9BXP5	Serrate RNA effector molecule homolog OS=Homo sapiens OX=9606 GN=SRRT PE=1 SV=1	0.002	1.981	3	2	2	2	876	100.6	5.96	2.03	2	0	0				n/a	n/a	High	1
FALSE	High	Master Protein	Q9BZE4	GTP-binding protein 4 OS=Homo sapiens OX=9606 GN=GTPBP4 PE=1 SV=3	0.002	1.958	1	1	1	1	634	73.9	9.5	0	1	0	0				n/a	High	n/a	1
FALSE	High	Master Protein	P15954	Cytochrome c oxidase subunit 7C, mitochondrial OS=Homo sapiens OX=9606 GN=COX7C PE=1 SV=1	0.002	1.951	14	1	1	1	63	7.2	10.27	0	1	0	0				n/a	High	n/a	1
FALSE	High	Master Protein	Q9Y2G0	Protein EFR3 homolog B OS=Homo sapiens OX=9606 GN=EFR3B PE=1 SV=2	0.002	1.942	2	1	2	1	817	92.4	6.7	0	1	0	0	133.2	108.1	58.6	Peak Found	High	High	1
FALSE	High	Master Protein	P53582	Methionine aminopeptidase 1 OS=Homo sapiens OX=9606 GN=METAP1 PE=1 SV=2	0.002	1.94	3	1	1	1	386	43.2	7.17	0	1	0	0		141.9	158.1	n/a	High	Peak Found	1
FALSE	High	Master Protein	Q9Y2A7	Nck-associated protein 1 OS=Homo sapiens OX=9606 GN=NCKAP1 PE=1 SV=1	0.002	1.938	1	1	2	1	1128	128.7	6.62	0	1	0	0				n/a	High	High	1
FALSE	High	Master Protein	P33176	Kinesin-1 heavy chain OS=Homo sapiens OX=9606 GN=KIF5B PE=1 SV=1	0.002	1.928	1	1	2	1	963	109.6	6.51	0	1	0	0				High	n/a	High	1
FALSE	High	Master Protein	Q9NQC3	Reticulon-4 OS=Homo sapiens OX=9606 GN=RTN4 PE=1 SV=2	0.002	1.925	1	1	2	1	1192	129.9	4.5	0	1	0	0				High	High	n/a	1
FALSE	High	Master Protein	Q96QK1	Vacuolar protein sorting-associated protein 35 OS=Homo sapiens OX=9606 GN=VPS35 PE=1 SV=2	0.002	1.918	1	1	1	1	796	91.6	5.49	2.12	1	0	0				High	n/a	n/a	1
FALSE	High	Master Protein	Q92900	Regulator of nonsense transcripts 1 OS=Homo sapiens OX=9606 GN=UPF1 PE=1 SV=2	0.002	1.916	1	1	2	1	1129	124.3	6.61	0	1	0	0				High	n/a	High	1
FALSE	High	Master Protein	P51798	H(+)/Cl(-) exchange transporter 7 OS=Homo sapiens OX=9606 GN=CLCN7 PE=1 SV=2	0.002	1.915	1	1	3	1	805	88.6	8.43	3.68	1	0	0				High	High	High	1
FALSE	High	Master Protein	Q9BQA1	Methylosome protein WDR77 OS=Homo sapiens OX=9606 GN=WDR77 PE=1 SV=1	0.002	1.913	2	1	3	1	342	36.7	5.17	3.5	1	0	0	101.5	83.6	115	High	High	High	1
FALSE	High	Master Protein	O95819	Mitogen-activated protein kinase kinase kinase kinase 4 OS=Homo sapiens OX=9606 GN=MAP4K4 PE=1 SV=2	0.002	1.903	3	1	3	1	1239	142	7.46	0	1	0	0	136.1	96.6	67.3	High	High	High	1
FALSE	High	Master Protein	Q9P035	Very-long-chain (3R)-3-hydroxyacyl-CoA dehydratase 3 OS=Homo sapiens OX=9606 GN=HACD3 PE=1 SV=2	0.002	1.899	3	1	1	1	362	43.1	8.94	2.05	1	0	0				n/a	High	n/a	1
FALSE	High	Master Protein	Q8N6T3	ADP-ribosylation factor GTPase-activating protein 1 OS=Homo sapiens OX=9606 GN=ARFGAP1 PE=1 SV=2	0.002	1.899	4	1	2	1	406	44.6	5.66	4.38	1	0	0				n/a	High	High	1
FALSE	High	Master Protein	Q53S58	Transmembrane protein 177 OS=Homo sapiens OX=9606 GN=TMEM177 PE=1 SV=1	0.002	1.898	4	1	1	1	311	33.7	9.61	1.84	1	0	0				n/a	High	n/a	1
FALSE	High	Master Protein	Q07954	Prolow-density lipoprotein receptor-related protein 1 OS=Homo sapiens OX=9606 GN=LRP1 PE=1 SV=2	0.002	1.895	0	1	3	1	4544	504.3	5.39	0	1	0	0				High	High	High	1
FALSE	High	Master Protein	O95563	Mitochondrial pyruvate carrier 2 OS=Homo sapiens OX=9606 GN=MPC2 PE=1 SV=1	0.002	1.894	8	1	1	1	127	14.3	10.43	0	1	0	0				n/a	High	n/a	1
FALSE	High	Master Protein	P46939	Utrophin OS=Homo sapiens OX=9606 GN=UTRN PE=1 SV=2	0.002	1.891	0	1	1	1	3433	394.2	5.33	0	1	0	0				n/a	n/a	High	1
FALSE	High	Master Protein	Q96PU8	KH domain-containing RNA-binding protein QKI OS=Homo sapiens OX=9606 GN=QKI PE=1 SV=1	0.002	1.889	4	1	1	1	341	37.6	8.56	0	1	0	0				High	n/a	n/a	1
FALSE	High	Master Protein	P48643	T-complex protein 1 subunit epsilon OS=Homo sapiens OX=9606 GN=CCT5 PE=1 SV=1	0.002	1.885	3	1	1	1	541	59.6	5.66	0	1	0	0				High	n/a	n/a	1
FALSE	High	Master Protein	Q13277	Syntaxin-3 OS=Homo sapiens OX=9606 GN=STX3 PE=1 SV=3	0.002	1.88	3	1	1	1	289	33.1	5.44	0	1	0	0				n/a	n/a	High	1
FALSE	High	Master Protein	Q96T37	RNA-binding protein 15 OS=Homo sapiens OX=9606 GN=RBM15 PE=1 SV=2	0.002	1.88	2	1	2	1	977	107.1	10.08	0	1	0	0				High	High	n/a	1
FALSE	High	Master Protein	O00165	HCLS1-associated protein X-1 OS=Homo sapiens OX=9606 GN=HAX1 PE=1 SV=2	0.002	1.873	4	1	1	1	279	31.6	4.92	0	1	0	0				High	n/a	n/a	1
FALSE	High	Master Protein	Q9BX40	Protein LSM14 homolog B OS=Homo sapiens OX=9606 GN=LSM14B PE=1 SV=1	0.002	1.872	4	1	1	1	385	42	9.69	0	1	0	0	138.6	88.1	73.3	High	Peak Found	Peak Found	1
FALSE	High	Master Protein	P49757	Protein numb homolog OS=Homo sapiens OX=9606 GN=NUMB PE=1 SV=2	0.002	1.867	2	1	1	1	651	70.8	8.51	2.38	1	0	0				n/a	n/a	High	1
FALSE	High	Master Protein	O00560	Syntenin-1 OS=Homo sapiens OX=9606 GN=SDCBP PE=1 SV=1	0.002	1.856	4	1	3	1	298	32.4	7.53	1.6	1	0	0				High	High	High	1
FALSE	High	Master Protein	Q9NYR9	NF-kappa-B inhibitor-interacting Ras-like protein 2 OS=Homo sapiens OX=9606 GN=NKIRAS2 PE=1 SV=1	0.002	1.843	6	1	2	1	191	21.5	8.05	1.72	1	0	0	119.2	109.9	70.9	High	High	Peak Found	1
FALSE	High	Master Protein	P46937	Transcriptional coactivator YAP1 OS=Homo sapiens OX=9606 GN=YAP1 PE=1 SV=2	0.002	1.838	4	1	1	1	504	54.4	5.17	0	1	0	0				n/a	n/a	High	1
FALSE	High	Master Protein	Q8N5K1	CDGSH iron-sulfur domain-containing protein 2 OS=Homo sapiens OX=9606 GN=CISD2 PE=1 SV=1	0.002	1.817	9	1	2	1	135	15.3	9.61	0	1	0	0				High	High	n/a	1
FALSE	High	Master Protein	Q15642	Cdc42-interacting protein 4 OS=Homo sapiens OX=9606 GN=TRIP10 PE=1 SV=3	0.002	1.805	4	1	1	1	601	68.3	5.73	0	1	0	0				n/a	n/a	High	1
FALSE	High	Master Protein	Q01085	Nucleolysin TIAR OS=Homo sapiens OX=9606 GN=TIAL1 PE=1 SV=1	0.002	1.799	3	1	2	1	375	41.6	7.74	0	1	0	0			300	High	n/a	High	1
FALSE	High	Master Protein	O75781	Paralemmin-1 OS=Homo sapiens OX=9606 GN=PALM PE=1 SV=2	0.002	1.798	5	1	1	1	387	42.1	5	0	1	0	0	104.2	102.9	92.9	Peak Found	Peak Found	High	1
FALSE	High	Master Protein	Q9Y666	Solute carrier family 12 member 7 OS=Homo sapiens OX=9606 GN=SLC12A7 PE=1 SV=3	0.002	1.797	1	1	1	1	1083	119	6.71	2.04	1	0	0				High	n/a	n/a	1
FALSE	High	Master Protein	P02794	Ferritin heavy chain OS=Homo sapiens OX=9606 GN=FTH1 PE=1 SV=2	0.002	1.791	8	1	1	1	183	21.2	5.55	0	1	0	0	143.3	75.5	81.2	High	Peak Found	Peak Found	1
FALSE	High	Master Protein	Q6IAA8	Ragulator complex protein LAMTOR1 OS=Homo sapiens OX=9606 GN=LAMTOR1 PE=1 SV=2	0.002	1.779	7	1	2	1	161	17.7	5.15	1.69	1	0	0				High	High	n/a	1
FALSE	High	Master Protein	Q8IXI2	Mitochondrial Rho GTPase 1 OS=Homo sapiens OX=9606 GN=RHOT1 PE=1 SV=2	0.002	1.768	2	1	1	1	618	70.7	6.27	0	1	0	0				High	n/a	n/a	1
FALSE	High	Master Protein	P05026	Sodium/potassium-transporting ATPase subunit beta-1 OS=Homo sapiens OX=9606 GN=ATP1B1 PE=1 SV=1	0.002	1.757	5	1	1	1	303	35	8.53	0	1	0	0	108.5	88.7	102.8	High	Peak Found	Peak Found	1
FALSE	High	Master Protein	P43686	26S proteasome regulatory subunit 6B OS=Homo sapiens OX=9606 GN=PSMC4 PE=1 SV=2	0.003	1.729	3	1	1	1	418	47.3	5.21	0	1	0	0	136.8	101.1	62.1	Peak Found	Peak Found	High	1
FALSE	High	Master Protein	Q9BU61	NADH dehydrogenase [ubiquinone] 1 alpha subcomplex assembly factor 3 OS=Homo sapiens OX=9606 GN=NDUFAF3 PE=1 SV=1	0.003	1.724	5	1	1	1	184	20.3	8.22	1.86	1	0	0				High	n/a	n/a	1
FALSE	High	Master Protein	Q9P258	Protein RCC2 OS=Homo sapiens OX=9606 GN=RCC2 PE=1 SV=2	0.003	1.721	3	1	1	1	522	56	8.78	0	1	0	0				High	n/a	n/a	1
FALSE	High	Master Protein	Q9BSC4	Nucleolar protein 10 OS=Homo sapiens OX=9606 GN=NOL10 PE=1 SV=1	0.003	1.717	2	1	1	1	688	80.3	8.46	0	1	0	0				n/a	High	n/a	1
FALSE	High	Master Protein	P02788	Lactotransferrin OS=Homo sapiens OX=9606 GN=LTF PE=1 SV=6	0.003	1.712	1	1	4	1	710	78.1	8.12	0	1	0	0	94.7	98.8	106.5	High	High	High	1
FALSE	High	Master Protein	Q14847	LIM and SH3 domain protein 1 OS=Homo sapiens OX=9606 GN=LASP1 PE=1 SV=2	0.003	1.708	5	1	1	1	261	29.7	7.05	0	1	0	0				n/a	High	n/a	1
FALSE	High	Master Protein	Q9BSF4	Mitochondrial import inner membrane translocase subunit Tim29 OS=Homo sapiens OX=9606 GN=TIMM29 PE=1 SV=2	0.003	1.705	5	1	4	1	260	29.2	8.09	0	1	0	0		143.4	156.6	High	High	High	1
FALSE	High	Master Protein	Q9UNM6	26S proteasome non-ATPase regulatory subunit 13 OS=Homo sapiens OX=9606 GN=PSMD13 PE=1 SV=2	0.003	1.702	3	1	1	1	376	42.9	5.81	0	1	0	0				n/a	High	n/a	1
FALSE	High	Master Protein	P14678	Small nuclear ribonucleoprotein-associated proteins B and B' OS=Homo sapiens OX=9606 GN=SNRPB PE=1 SV=2	0.003	1.693	3	1	3	1	240	24.6	11.19	0	1	0	0				High	High	High	1
FALSE	High	Master Protein	Q13505	Metaxin-1 OS=Homo sapiens OX=9606 GN=MTX1 PE=1 SV=3	0.003	1.691	6	2	2	2	466	51.4	9.79	0	2	0	0				n/a	High	n/a	1
FALSE	High	Master Protein	P23284	Peptidyl-prolyl cis-trans isomerase B OS=Homo sapiens OX=9606 GN=PPIB PE=1 SV=2	0.003	1.683	4	1	2	1	216	23.7	9.41	0	1	0	0				n/a	High	High	1
FALSE	High	Master Protein	P30041	Peroxiredoxin-6 OS=Homo sapiens OX=9606 GN=PRDX6 PE=1 SV=3	0.003	1.673	10	1	1	1	224	25	6.38	0	1	0	0	93.1	111.9	95	Peak Found	Peak Found	High	1	Met-loss [N-Term]
FALSE	High	Master Protein	Q15029	116 kDa U5 small nuclear ribonucleoprotein component OS=Homo sapiens OX=9606 GN=EFTUD2 PE=1 SV=1	0.003	1.67	1	1	1	1	972	109.4	5	0	1	0	0				n/a	High	n/a	1
FALSE	High	Master Protein	O75438	NADH dehydrogenase [ubiquinone] 1 beta subcomplex subunit 1 OS=Homo sapiens OX=9606 GN=NDUFB1 PE=1 SV=1	0.003	1.664	16	1	1	1	58	7	8.92	1.91	1	0	0				n/a	High	n/a	1	Met-loss [N-Term]
FALSE	High	Master Protein	Q6P4A7	Sideroflexin-4 OS=Homo sapiens OX=9606 GN=SFXN4 PE=1 SV=1	0.003	1.648	4	1	1	1	337	38	9.19	0	1	0	0				n/a	High	n/a	1
FALSE	High	Master Protein	Q13573	SNW domain-containing protein 1 OS=Homo sapiens OX=9606 GN=SNW1 PE=1 SV=1	0.003	1.647	5	2	2	2	536	61.5	9.52	0	2	0	0				n/a	High	High	1
FALSE	High	Master Protein	P50479	PDZ and LIM domain protein 4 OS=Homo sapiens OX=9606 GN=PDLIM4 PE=1 SV=2	0.003	1.646	5	1	1	1	330	35.4	7.91	0	1	0	0	136.1	73.5	90.5	Peak Found	High	Peak Found	1
FALSE	High	Master Protein	P60602	Reactive oxygen species modulator 1 OS=Homo sapiens OX=9606 GN=ROMO1 PE=1 SV=1	0.003	1.646	23	1	4	1	79	8.2	9.33	0	1	0	0				High	High	High	1	Met-loss [N-Term]
FALSE	High	Master Protein	Q14168	MAGUK p55 subfamily member 2 OS=Homo sapiens OX=9606 GN=MPP2 PE=1 SV=3	0.003	1.619	2	1	1	1	576	64.5	6.77	0	1	0	0				n/a	High	n/a	1
FALSE	High	Master Protein	P32121	Beta-arrestin-2 OS=Homo sapiens OX=9606 GN=ARRB2 PE=1 SV=2	0.003	1.613	5	1	3	1	409	46.1	7.69	0	1	0	0				High	High	High	1
FALSE	High	Master Protein	Q15043	Metal cation symporter ZIP14 OS=Homo sapiens OX=9606 GN=SLC39A14 PE=1 SV=3	0.003	1.605	3	1	2	1	492	54.2	5.33	0	1	0	0				n/a	High	High	1
FALSE	High	Master Protein	Q9P0M9	Large ribosomal subunit protein bL27m OS=Homo sapiens OX=9606 GN=MRPL27 PE=1 SV=1	0.003	1.605	11	1	1	1	148	16.1	10.42	0	1	0	0				n/a	High	n/a	1
FALSE	High	Master Protein	P62273	Small ribosomal subunit protein uS14 OS=Homo sapiens OX=9606 GN=RPS29 PE=1 SV=2	0.003	1.603	13	1	6	1	56	6.7	10.13	8.45	1	0	0	135.2	93.5	71.3	High	High	High	1
FALSE	High	Master Protein	P99999	Cytochrome c OS=Homo sapiens OX=9606 GN=CYCS PE=1 SV=2	0.003	1.597	8	1	1	1	105	11.7	9.57	0	1	0	0				n/a	n/a	High	1
FALSE	High	Master Protein	Q3SYB3	Forkhead box protein D4-like 6 OS=Homo sapiens OX=9606 GN=FOXD4L6 PE=1 SV=2	0.003	1.596	3	1	5	1	417	45.8	9.66	5.01	1	0	0	84.3	98	117.6	High	High	High	1
FALSE	High	Master Protein	Q9UBV8	Peflin OS=Homo sapiens OX=9606 GN=PEF1 PE=1 SV=1	0.003	1.589	4	1	1	1	284	30.4	6.54	1.78	1	0	0				n/a	n/a	High	1
FALSE	High	Master Protein	Q9BQ75	Protein CMSS1 OS=Homo sapiens OX=9606 GN=CMSS1 PE=1 SV=2	0.003	1.584	3	1	3	1	279	31.9	9.19	2.08	1	0	0				High	High	n/a	1
FALSE	High	Master Protein	Q6Y1H2	Very-long-chain (3R)-3-hydroxyacyl-CoA dehydratase 2 OS=Homo sapiens OX=9606 GN=HACD2 PE=1 SV=1	0.003	1.577	4	1	3	1	254	28.4	9.55	0	1	0	0	129.1	100.8	70.1	Peak Found	High	High	1	Met-loss [N-Term]
FALSE	High	Master Protein	Q9Y3T9	Nucleolar complex protein 2 homolog OS=Homo sapiens OX=9606 GN=NOC2L PE=1 SV=4	0.003	1.575	1	1	1	1	749	84.9	5.62	0	1	0	0				n/a	High	n/a	1
FALSE	High	Master Protein	Q6P996	Pyridoxal-dependent decarboxylase domain-containing protein 1 OS=Homo sapiens OX=9606 GN=PDXDC1 PE=1 SV=2	0.003	1.565	2	1	1	1	788	86.7	5.38	0	1	0	0				High	n/a	n/a	1
FALSE	High	Master Protein	P18859	ATP synthase-coupling factor 6, mitochondrial OS=Homo sapiens OX=9606 GN=ATP5PF PE=1 SV=1	0.003	1.555	8	1	3	1	108	12.6	9.52	5.46	1	0	0				High	High	High	1
FALSE	High	Master Protein	Q9GZR7	ATP-dependent RNA helicase DDX24 OS=Homo sapiens OX=9606 GN=DDX24 PE=1 SV=1	0.003	1.555	2	1	2	1	859	96.3	9.06	0	1	0	0				High	High	n/a	1
FALSE	High	Master Protein	Q53EZ4	Centrosomal protein of 55 kDa OS=Homo sapiens OX=9606 GN=CEP55 PE=1 SV=3	0.003	1.531	2	1	1	1	464	54.1	7.01	0	1	0	0				Peak Found	High	n/a	1
FALSE	High	Master Protein	Q7KZI7	Serine/threonine-protein kinase MARK2 OS=Homo sapiens OX=9606 GN=MARK2 PE=1 SV=2	0.003	1.525	3	1	1	1	788	87.9	9.72	0	1	0	0	115.9	114.1	70	Peak Found	Peak Found	High	1
FALSE	High	Master Protein	Q9BV44	tRNA (guanine(6)-N2)-methyltransferase THUMP3 OS=Homo sapiens OX=9606 GN=THUMPD3 PE=1 SV=1	0.003	1.524	3	1	1	1	507	57	6.37	2.01	1	0	0				High	n/a	n/a	1
FALSE	High	Master Protein	Q15459	Splicing factor 3A subunit 1 OS=Homo sapiens OX=9606 GN=SF3A1 PE=1 SV=1	0.003	1.522	2	1	2	1	793	88.8	5.22	0	1	0	0				n/a	High	High	1
FALSE	High	Master Protein	Q9P0S9	Transmembrane protein 14C OS=Homo sapiens OX=9606 GN=TMEM14C PE=1 SV=1	0.003	1.51	9	1	2	1	112	11.6	9.88	0	1	0	0				High	n/a	High	1
FALSE	High	Master Protein	Q92743	Serine protease HTRA1 OS=Homo sapiens OX=9606 GN=HTRA1 PE=1 SV=1	0.003	1.509	1	1	2	1	480	51.3	7.83	3.84	1	0	0				High	High	n/a	1
FALSE	High	Master Protein	Q8N4V1	ER membrane protein complex subunit 5 OS=Homo sapiens OX=9606 GN=MMGT1 PE=1 SV=1	0.003	1.505	8	1	1	1	131	14.7	9.16	0	1	0	0				n/a	n/a	High	1
FALSE	High	Master Protein	O15260	Surfeit locus protein 4 OS=Homo sapiens OX=9606 GN=SURF4 PE=1 SV=3	0.004	1.504	4	1	3	1	269	30.4	7.78	5.69	1	0	0	101.5	123.2	75.3	High	High	High	1
FALSE	High	Master Protein	P27105	Stomatin OS=Homo sapiens OX=9606 GN=STOM PE=1 SV=3	0.004	1.481	5	1	1	1	288	31.7	7.88	0	1	0	0	136.8	89.7	73.5	Peak Found	High	Peak Found	1
FALSE	High	Master Protein	Q96S55	ATPase WRNIP1 OS=Homo sapiens OX=9606 GN=WRNIP1 PE=1 SV=2	0.004	1.48	2	1	1	1	665	72.1	6.1	2.19	1	0	0				n/a	High	n/a	1
FALSE	High	Master Protein	Q5VW32	BRO1 domain-containing protein BROX OS=Homo sapiens OX=9606 GN=BROX PE=1 SV=1	0.004	1.462	6	1	4	1	411	46.4	7.65	0	1	0	0	116.9	83.2	99.9	High	High	High	1
FALSE	High	Master Protein	O94973	AP-2 complex subunit alpha-2 OS=Homo sapiens OX=9606 GN=AP2A2 PE=1 SV=2	0.004	1.46	1	1	2	1	939	103.9	6.96	0	1	0	0				High	High	n/a	1
FALSE	High	Master Protein	O43674	NADH dehydrogenase [ubiquinone] 1 beta subcomplex subunit 5, mitochondrial OS=Homo sapiens OX=9606 GN=NDUFB5 PE=1 SV=1	0.003	1.452	6	1	5	1	189	21.7	9.63	8.3	1	0	0	83.1	101	115.9	High	High	High	1
FALSE	High	Master Protein	Q9BVK6	Transmembrane emp24 domain-containing protein 9 OS=Homo sapiens OX=9606 GN=TMED9 PE=1 SV=2	0.003	1.45	3	1	1	1	235	27.3	8.02	2.04	1	0	0				n/a	n/a	High	1
FALSE	High	Master Protein	Q92979	Ribosomal RNA small subunit methyltransferase NEP1 OS=Homo sapiens OX=9606 GN=EMG1 PE=1 SV=4	0.003	1.449	5	1	2	1	244	26.7	9.17	3.57	1	0	0				High	n/a	High	1	Met-loss+Acetyl [N-Term]
FALSE	High	Master Protein	Q96GQ7	Probable ATP-dependent RNA helicase DDX27 OS=Homo sapiens OX=9606 GN=DDX27 PE=1 SV=2	0.003	1.435	1	1	1	1	796	89.8	9.28	0	1	0	0				n/a	n/a	High	1
FALSE	High	Master Protein	P43487	Ran-specific GTPase-activating protein OS=Homo sapiens OX=9606 GN=RANBP1 PE=1 SV=1	0.003	1.431	11	1	1	1	201	23.3	5.29	0	1	0	0				n/a	n/a	High	1
FALSE	High	Master Protein	Q96AX9	E3 ubiquitin-protein ligase MIB2 OS=Homo sapiens OX=9606 GN=MIB2 PE=1 SV=4	0.003	1.426	1	1	1	1	955	103.6	7.99	0	1	0	0				n/a	n/a	High	1
FALSE	High	Master Protein	O14529	Homeobox protein cut-like 2 OS=Homo sapiens OX=9606 GN=CUX2 PE=1 SV=4	0.003	1.418	1	1	3	1	1486	161.6	5.48	0	1	0	0				High	High	High	1
FALSE	High	Master Protein	Q7Z2K8	G protein-regulated inducer of neurite outgrowth 1 OS=Homo sapiens OX=9606 GN=GPRIN1 PE=1 SV=2	0.003	1.379	2	1	2	1	1008	102.3	8.06	0	1	0	0	112	103.2	84.8	High	High	Peak Found	1
FALSE	High	Master Protein	Q16795	NADH dehydrogenase [ubiquinone] 1 alpha subcomplex subunit 9, mitochondrial OS=Homo sapiens OX=9606 GN=NDUFA9 PE=1 SV=2	0.004	1.377	3	1	2	1	377	42.5	9.8	1.92	1	0	0				High	High	n/a	1
FALSE	High	Master Protein	Q9BUR5	MICOS complex subunit MIC26 OS=Homo sapiens OX=9606 GN=APOO PE=1 SV=1	0.005	1.353	4	1	3	1	198	22.3	9.13	0	1	0	0	92.3	106	101.7	High	High	High	1
FALSE	High	Master Protein	Q9H6S0	3'-5' RNA helicase YTHDC2 OS=Homo sapiens OX=9606 GN=YTHDC2 PE=1 SV=2	0.006	1.352	1	1	4	1	1430	160.1	8.4	4.13	1	0	0				High	High	High	1
FALSE	High	Master Protein	Q12769	Nuclear pore complex protein Nup160 OS=Homo sapiens OX=9606 GN=NUP160 PE=1 SV=3	0.006	1.34	1	1	1	1	1436	162	5.5	0	1	0	0	94	99.7	106.3	High	Peak Found	Peak Found	1
FALSE	High	Master Protein	Q92599	Septin-8 OS=Homo sapiens OX=9606 GN=SEPTIN8 PE=1 SV=4	0.006	1.34	2	1	1	1	483	55.7	6.28	0	1	0	0				n/a	High	n/a	1
FALSE	High	Master Protein	Q9BY67	Cell adhesion molecule 1 OS=Homo sapiens OX=9606 GN=CADM1 PE=1 SV=2	0.006	1.333	2	1	3	1	442	48.5	5.07	1.69	1	0	0				High	High	High	1
FALSE	High	Master Protein	Q9UI12	V-type proton ATPase subunit H OS=Homo sapiens OX=9606 GN=ATP6V1H PE=1 SV=1	0.006	1.329	5	1	1	1	483	55.8	6.48	0	1	0	0				n/a	High	n/a	1
FALSE	High	Master Protein	Q2TAY7	WD40 repeat-containing protein SMU1 OS=Homo sapiens OX=9606 GN=SMU1 PE=1 SV=2	0.006	1.327	2	1	3	1	513	57.5	7.18	0	1	0	0	99.3	200.7		High	High	High	1
FALSE	High	Master Protein	Q6UB28	Methionine aminopeptidase 1D, mitochondrial OS=Homo sapiens OX=9606 GN=METAP1D PE=1 SV=1	0.006	1.319	4	1	7	1	335	37.1	6.84	2.16	1	0	0	134.7	92.2	73.1	High	Peak Found	High	1
FALSE	High	Master Protein	Q86Y82	Syntaxin-12 OS=Homo sapiens OX=9606 GN=STX12 PE=1 SV=1	0.006	1.314	4	1	2	1	276	31.6	5.59	3.65	1	0	0				High	High	n/a	1
FALSE	High	Master Protein	Q8TDG2	Actin-related protein T1 OS=Homo sapiens OX=9606 GN=ACTRT1 PE=2 SV=2	0.006	1.309	3	1	9	1	376	41.7	6.79	0	1	0	0	92.9	99.6	107.4	High	High	High	1
FALSE	High	Master Protein	Q9H2M9	Rab3 GTPase-activating protein non-catalytic subunit OS=Homo sapiens OX=9606 GN=RAB3GAP2 PE=1 SV=1	0.006	1.308	1	1	2	1	1393	155.9	5.62	4.08	1	0	0				High	High	n/a	1
FALSE	High	Master Protein	Q9H0S4	Probable ATP-dependent RNA helicase DDX47 OS=Homo sapiens OX=9606 GN=DDX47 PE=1 SV=1	0.006	1.295	2	1	1	1	455	50.6	9.1	0	1	0	0				n/a	High	n/a	1
FALSE	High	Master Protein	O75828	Carbonyl reductase [NADPH] 3 OS=Homo sapiens OX=9606 GN=CBR3 PE=1 SV=3	0.007	1.262	5	1	1	1	277	30.8	6.18	0	1	0	0				n/a	n/a	High	1
FALSE	High	Master Protein	Q96MU7	YTH domain-containing protein 1 OS=Homo sapiens OX=9606 GN=YTHDC1 PE=1 SV=3	0.007	1.257	2	1	1	1	727	84.6	6.23	0	1	0	0	121.6	109	69.4	High	Peak Found	Peak Found	1
FALSE	High	Master Protein	P14927	Cytochrome b-c1 complex subunit 7 OS=Homo sapiens OX=9606 GN=UQCRB PE=1 SV=2	0.007	1.255	9	1	2	1	111	13.5	8.78	3.77	1	0	0	113.7	97.6	88.8	High	High	Peak Found	1
FALSE	High	Master Protein	P03905	NADH-ubiquinone oxidoreductase chain 4 OS=Homo sapiens OX=9606 GN=MT-ND4 PE=1 SV=1	0.007	1.247	3	1	1	1	459	51.5	9.35	0	1	0	0				n/a	n/a	High	1
FALSE	High	Master Protein	Q96TA2	ATP-dependent zinc metalloprotease YME1L1 OS=Homo sapiens OX=9606 GN=YME1L1 PE=1 SV=2	0.007	1.245	1	1	1	1	773	86.4	8.76	0	1	0	0				High	n/a	n/a	1
FALSE	High	Master Protein	P54289	Voltage-dependent calcium channel subunit alpha-2/delta-1 OS=Homo sapiens OX=9606 GN=CACNA2D1 PE=1 SV=3	0.007	1.244	1	1	1	1	1103	124.5	5.27	0	1	0	0				n/a	High	n/a	1
FALSE	High	Master Protein	O15067	Phosphoribosylformylglycinamidine synthase OS=Homo sapiens OX=9606 GN=PFAS PE=1 SV=4	0.007	1.243	1	1	3	1	1338	144.6	5.76	0	1	0	0	106	86.8	107.2	High	High	High	1
FALSE	High	Master Protein	Q9Y5B9	FACT complex subunit SPT16 OS=Homo sapiens OX=9606 GN=SUPT16H PE=1 SV=1	0.007	1.242	1	1	2	1	1047	119.8	5.66	0	1	0	0				High	n/a	High	1
FALSE	High	Master Protein	Q5T200	Zinc finger CCCH domain-containing protein 13 OS=Homo sapiens OX=9606 GN=ZC3H13 PE=1 SV=1	0.007	1.236	1	1	3	1	1668	196.5	9.42	6.04	1	0	0	76.9	96.9	126.2	High	High	High	1
FALSE	High	Master Protein	Q8TBX8	Phosphatidylinositol 5-phosphate 4-kinase type-2 gamma OS=Homo sapiens OX=9606 GN=PIP4K2C PE=1 SV=3	0.007	1.23	4	1	1	1	421	47.3	6.84	0	1	0	0				n/a	High	n/a	1
FALSE	High	Master Protein	Q96NY9	Crossover junction endonuclease MUS81 OS=Homo sapiens OX=9606 GN=MUS81 PE=1 SV=3	0.007	1.228	2	1	1	1	551	61.1	9.73	2.12	1	0	0				n/a	n/a	High	1
FALSE	High	Master Protein	Q9HBH0	Rho-related GTP-binding protein RhoF OS=Homo sapiens OX=9606 GN=RHOF PE=1 SV=1	0.007	1.226	5	1	1	1	211	23.6	8.65	0	1	0	0				n/a	n/a	High	1
FALSE	High	Master Protein	P57088	Transmembrane protein 33 OS=Homo sapiens OX=9606 GN=TMEM33 PE=1 SV=2	0.007	1.217	3	1	1	1	247	28	9.7	1.67	1	0	0				High	n/a	n/a	1
FALSE	High	Master Protein	Q14145	Kelch-like ECH-associated protein 1 OS=Homo sapiens OX=9606 GN=KEAP1 PE=1 SV=2	0.007	1.216	1	1	1	1	624	69.6	6.44	0	1	0	0				n/a	n/a	High	1
FALSE	High	Master Protein	Q9Y624	Junctional adhesion molecule A OS=Homo sapiens OX=9606 GN=F11R PE=1 SV=1	0.007	1.215	3	1	2	1	299	32.6	7.9	0	1	0	0				High	n/a	High	1
FALSE	High	Master Protein	O14672	Disintegrin and metalloproteinase domain-containing protein 10 OS=Homo sapiens OX=9606 GN=ADAM10 PE=1 SV=1	0.007	1.211	2	1	1	1	748	84.1	7.77	0	1	0	0		156.7	143.3	n/a	High	Peak Found	1
FALSE	High	Master Protein	P56385	ATP synthase subunit e, mitochondrial OS=Homo sapiens OX=9606 GN=ATP5ME PE=1 SV=2	0.007	1.21	17	1	1	1	69	7.9	9.35	0	1	0	0				High	n/a	n/a	1	Met-loss [N-Term]
FALSE	High	Master Protein	O00399	Dynactin subunit 6 OS=Homo sapiens OX=9606 GN=DCTN6 PE=1 SV=1	0.007	1.204	7	1	1	1	190	20.7	6.32	0	1	0	0				n/a	High	n/a	1
FALSE	High	Master Protein	P82930	Small ribosomal subunit protein mS34 OS=Homo sapiens OX=9606 GN=MRPS34 PE=1 SV=2	0.007	1.2	6	1	1	1	218	25.6	9.98	0	1	0	0				High	n/a	n/a	1
FALSE	High	Master Protein	O14521	Succinate dehydrogenase [ubiquinone] cytochrome b small subunit, mitochondrial OS=Homo sapiens OX=9606 GN=SDHD PE=1 SV=1	0.007	1.196	4	1	1	1	159	17	8.63	0	1	0	0				n/a	High	n/a	1
FALSE	High	Master Protein	Q9H089	Large subunit GTPase 1 homolog OS=Homo sapiens OX=9606 GN=LSG1 PE=1 SV=2	0.007	1.179	2	1	1	1	658	75.2	6.38	0	1	0	0				n/a	n/a	High	1
FALSE	High	Master Protein	O00161	Synaptosomal-associated protein 23 OS=Homo sapiens OX=9606 GN=SNAP23 PE=1 SV=1	0.007	1.177	7	1	1	1	211	23.3	5.01	0	1	0	0				High	n/a	n/a	1
FALSE	High	Master Protein	Q9Y676	Small ribosomal subunit protein mS40 OS=Homo sapiens OX=9606 GN=MRPS18B PE=1 SV=1	0.007	1.168	4	1	1	1	258	29.4	9.38	0	1	0	0				n/a	n/a	High	1
FALSE	High	Master Protein	Q9BTU6	Phosphatidylinositol 4-kinase type 2-alpha OS=Homo sapiens OX=9606 GN=PI4K2A PE=1 SV=1	0.007	1.157	2	1	1	1	479	54	8.29	0	1	0	0				High	n/a	n/a	1
FALSE	High	Master Protein	P26992	Ciliary neurotrophic factor receptor subunit alpha OS=Homo sapiens OX=9606 GN=CNTFR PE=1 SV=2	0.007	1.156	3	1	1	1	372	40.6	6.76	0	1	0	0				n/a	High	n/a	1
FALSE	High	Master Protein	O94927	HAUS augmin-like complex subunit 5 OS=Homo sapiens OX=9606 GN=HAUS5 PE=1 SV=2	0.007	1.156	3	1	2	1	633	71.6	8.51	2.51	1	0	0	132.6	75.2	92.2	High	High	Peak Found	1
FALSE	High	Master Protein	Q9NSV4	Protein diaphanous homolog 3 OS=Homo sapiens OX=9606 GN=DIAPH3 PE=1 SV=4	0.007	1.144	1	1	2	1	1193	136.8	7.03	0	1	0	0				High	n/a	High	1
FALSE	High	Master Protein	A1L020	RNA-binding protein MEX3A OS=Homo sapiens OX=9606 GN=MEX3A PE=1 SV=1	0.007	1.141	2	1	2	1	520	54.1	7.27	0	1	0	0	147.7	48.7	103.6	Peak Found	High	High	1
FALSE	High	Master Protein	P68431	Histone H3.1 OS=Homo sapiens OX=9606 GN=H3C1 PE=1 SV=2	0.007	1.138	5	1	4	1	136	15.4	11.12	7.32	1	0	0	125.5	89	85.6	High	High	High	1
FALSE	High	Master Protein	Q9UBM7	7-dehydrocholesterol reductase OS=Homo sapiens OX=9606 GN=DHCR7 PE=1 SV=1	0.007	1.137	2	1	3	1	475	54.5	8.7	2.08	1	0	0	192.7	55.2	52.1	High	High	High	1
FALSE	High	Master Protein	A4D2B8	Putative postmeiotic segregation increased 2-like protein 1 OS=Homo sapiens OX=9606 GN=PMS2P1 PE=5 SV=1	0.007	1.134	3	1	1	1	440	47.5	8.41	0	1	0	0	107.9	98.4	93.6	High	Peak Found	Peak Found	1
FALSE	High	Master Protein	Q8TF72	Protein Shroom3 OS=Homo sapiens OX=9606 GN=SHROOM3 PE=1 SV=2	0.007	1.129	0	1	1	1	1996	216.7	7.8	0	1	0	0	106.4	113.1	80.5	Peak Found	Peak Found	High	1
FALSE	High	Master Protein	Q53GT1	Kelch-like protein 22 OS=Homo sapiens OX=9606 GN=KLHL22 PE=1 SV=2	0.007	1.127	3	1	1	1	634	71.6	5.49	0	1	0	0				n/a	High	n/a	1
FALSE	High	Master Protein	Q14690	Protein RRP5 homolog OS=Homo sapiens OX=9606 GN=PDCD11 PE=1 SV=3	0.008	1.127	1	1	1	1	1871	208.6	8.87	2.01	1	0	0				High	n/a	n/a	1
FALSE	High	Master Protein	Q14739	Delta(14)-sterol reductase LBR OS=Homo sapiens OX=9606 GN=LBR PE=1 SV=2	0.009	1.118	2	1	1	1	615	70.7	9.36	1.74	1	0	0				n/a	n/a	High	1
FALSE	High	Master Protein	Q9H3N1	Thioredoxin-related transmembrane protein 1 OS=Homo sapiens OX=9606 GN=TMX1 PE=1 SV=1	0.009	1.117	4	1	2	1	280	31.8	4.98	0	1	0	0				n/a	High	High	1
FALSE	High	Master Protein	Q9P2J5	Leucine--tRNA ligase, cytoplasmic OS=Homo sapiens OX=9606 GN=LARS1 PE=1 SV=2	0.009	1.115	1	1	1	1	1176	134.4	7.3	0	1	0	0				High	n/a	n/a	1
FALSE	High	Master Protein	Q96A72	Protein mago nashi homolog 2 OS=Homo sapiens OX=9606 GN=MAGOHB PE=1 SV=1	0.009	1.113	10	1	2	1	148	17.3	6.39	0	1	0	0				High	High	n/a	1
FALSE	High	Master Protein	Q14118	Dystroglycan 1 OS=Homo sapiens OX=9606 GN=DAG1 PE=1 SV=2	0.009	1.113	1	1	2	1	895	97.4	8.56	0	1	0	0				n/a	High	n/a	1
FALSE	High	Master Protein	Q9P2B2	Prostaglandin F2 receptor negative regulator OS=Homo sapiens OX=9606 GN=PTGFRN PE=1 SV=2	0.009	1.112	1	1	2	1	879	98.5	6.61	2.15	1	0	0				High	High	n/a	1
FALSE	High	Master Protein	Q15181	Inorganic pyrophosphatase OS=Homo sapiens OX=9606 GN=PPA1 PE=1 SV=2	0.009	1.108	3	1	1	1	289	32.6	5.86	0	1	0	0				n/a	High	n/a	1
FALSE	High	Master Protein	Q9Y6E0	Serine/threonine-protein kinase 24 OS=Homo sapiens OX=9606 GN=STK24 PE=1 SV=1	0.009	1.105	2	1	3	1	443	49.3	5.69	0	1	0	0				High	High	High	1
FALSE	High	Master Protein	Q8N9T2	Putative uncharacterized protein CXorf42 OS=Homo sapiens OX=9606 GN=NKAPP1 PE=5 SV=3	0.009	1.103	6	1	3	1	125	14.2	8.94	5.78	1	0	0				High	High	High	1
FALSE	High	Master Protein	Q68EM7	Rho GTPase-activating protein 17 OS=Homo sapiens OX=9606 GN=ARHGAP17 PE=1 SV=1	0.009	1.101	1	1	1	1	881	95.4	7.62	0	1	0	0				n/a	High	n/a	1
FALSE	High	Master Protein	Q8WZ42	Titin OS=Homo sapiens OX=9606 GN=TTN PE=1 SV=4	0.009	1.099	0	1	2	1	34350	3813.7	6.35	0	1	0	0				High	High	n/a	1
FALSE	High	Master Protein	P43250	G protein-coupled receptor kinase 6 OS=Homo sapiens OX=9606 GN=GRK6 PE=1 SV=2	0.009	1.092	2	1	1	1	576	65.9	8	0	1	0	0				n/a	High	n/a	1
FALSE	High	Master Protein	Q9H9Y2	Ribosome production factor 1 OS=Homo sapiens OX=9606 GN=RPF1 PE=1 SV=2	0.009	1.085	3	1	1	1	349	40.1	10.01	0	1	0	0				n/a	n/a	High	1
FALSE	High	Master Protein	P13010	X-ray repair cross-complementing protein 5 OS=Homo sapiens OX=9606 GN=XRCC5 PE=1 SV=3	0.01	1.069	2	1	3	1	732	82.7	5.81	2.03	1	0	0	108	84.3	107.6	High	High	High	1
FALSE	High	Master Protein	P02549	Spectrin alpha chain, erythrocytic 1 OS=Homo sapiens OX=9606 GN=SPTA1 PE=1 SV=5	0.01	1.064	1	1	1	1	2419	279.8	5.05	2	1	0	0				n/a	High	n/a	1
FALSE	High	Master Protein	P83881	Large ribosomal subunit protein eL42 OS=Homo sapiens OX=9606 GN=RPL36A PE=1 SV=2	0.01	1.06	8	1	2	1	106	12.4	10.58	1.78	1	0	0				High	High	n/a	1
FALSE	High	Master Protein	P50570	Dynamin-2 OS=Homo sapiens OX=9606 GN=DNM2 PE=1 SV=2	0.01	1.056	1	1	1	1	870	98	7.44	0	1	0	0				High	n/a	n/a	1
